# Supplementary material for: Integrative taxonomy of a new and highly-diverse genus of onchidiid slugs from the Coral Triangle (Gastropoda, Pulmonata, Onchidiidae)
Source: Zookeys. 2018 Jun 4;(763):1–111. doi: 10.3897/zookeys.763.21252 (PMC5996013; doi:10.3897/zookeys.763.21252)
Supplement: XML Treatment for Wallaconchis ater [file zookeys.763.21252-treatment7.xml]

<!DOCTYPE tp:taxon-treatment
  PUBLIC "-//TaxonX//DTD Taxonomic Treatment Publishing DTD v0 20100105//EN" "tax-treatment-NSO.dtd">
<tp:taxon-treatment xmlns:tp="http://www.plazi.org/taxpub"><tp:treatment-meta><kwd-group><label>Taxon classification</label><kwd><named-content xmlns:xlink="http://www.w3.org/1999/xlink" content-type="kingdom">Animalia</named-content></kwd><kwd><named-content xmlns:xlink="http://www.w3.org/1999/xlink" content-type="order">Systellommatophora</named-content></kwd><kwd><named-content xmlns:xlink="http://www.w3.org/1999/xlink" content-type="family">Onchidiidae</named-content></kwd></kwd-group><mixed-citation publication-type="journal"><person-group><name><surname>Goulding</surname><given-names>Tricia C.</given-names></name><name><surname>Khalil</surname><given-names>Munawar</given-names></name><name><surname>Tan</surname><given-names>Shau Hwai</given-names></name><name><surname>Dayrat</surname><given-names>Benoît</given-names></name></person-group><article-title>Integrative taxonomy of a new and highly-diverse genus of onchidiid slugs from the Coral Triangle (<tp:taxon-name><tp:taxon-name-part taxon-name-part-type="class">Gastropoda</tp:taxon-name-part></tp:taxon-name>, <tp:taxon-name><tp:taxon-name-part taxon-name-part-type="infraclass">Pulmonata</tp:taxon-name-part></tp:taxon-name>, <tp:taxon-name><tp:taxon-name-part taxon-name-part-type="family">Onchidiidae</tp:taxon-name-part></tp:taxon-name>)</article-title><source>Zookeys</source><day>4</day><month>6</month><year>2018</year><volume>2018</volume><issue>763</issue><fpage>1</fpage><lpage>111</lpage><pub-id pub-id-type="doi">10.3897/zookeys.763.21252</pub-id></mixed-citation></tp:treatment-meta><tp:nomenclature><tp:taxon-name>
              <tp:taxon-name-part taxon-name-part-type="genus" reg="Wallaconchis">Wallaconchis</tp:taxon-name-part>
              <tp:taxon-name-part taxon-name-part-type="species" reg="ater">ater</tp:taxon-name-part>
            </tp:taxon-name><tp:taxon-authority>(Lesson, 1830)</tp:taxon-authority><tp:taxon-status xmlns:xlink="http://www.w3.org/1999/xlink" xlink:type="simple">comb. n.</tp:taxon-status><xref ref-type="fig" rid="F35">Figs 34</xref><xref ref-type="fig" rid="F36">, 35</xref><xref ref-type="fig" rid="F37">, 36</xref><xref ref-type="fig" rid="F38">, 37</xref><xref ref-type="fig" rid="F39">, 38</xref><xref ref-type="fig" rid="F40">, 39</xref><xref ref-type="fig" rid="F41">, 40</xref><xref ref-type="fig" rid="F42">, 41</xref><xref ref-type="fig" rid="F43">, 42</xref><tp:nomenclature-citation-list><tp:nomenclature-citation><tp:taxon-name>
                  <tp:taxon-name-part taxon-name-part-type="genus" reg="Onchidium">Onchidium</tp:taxon-name-part> <tp:taxon-name-part taxon-name-part-type="species" reg="ater">ater</tp:taxon-name-part></tp:taxon-name><comment>Lesson, 1830: 300; <xref ref-type="bibr" rid="B7">Bretnall 1919</xref>: 327; <xref ref-type="bibr" rid="B26">Hoffmann 1928</xref>: 84–85.</comment></tp:nomenclature-citation><tp:nomenclature-citation><tp:taxon-name>
                  <tp:taxon-name-part taxon-name-part-type="genus" reg="Onchidium">Onchidium</tp:taxon-name-part> <tp:taxon-name-part taxon-name-part-type="species" reg="keiense">keiense</tp:taxon-name-part></tp:taxon-name><comment>Hoffmann, 1926: 18–24, figs 1–5; <xref ref-type="bibr" rid="B26">Hoffmann 1928</xref>: 81(as <tp:taxon-name><tp:taxon-name-part taxon-name-part-type="genus" reg="Oncidium">Oncidium</tp:taxon-name-part> <tp:taxon-name-part taxon-name-part-type="species" reg="keiense">keiense</tp:taxon-name-part></tp:taxon-name>). <bold>syn. n.</bold></comment></tp:nomenclature-citation><tp:nomenclature-citation><tp:taxon-name>
                  <tp:taxon-name-part taxon-name-part-type="genus" reg="Scaphis">Scaphis</tp:taxon-name-part> <tp:taxon-name-part taxon-name-part-type="species" reg="atra">atra</tp:taxon-name-part></tp:taxon-name><comment>: <xref ref-type="bibr" rid="B30">Labbé 1934</xref>: fig. 30.</comment></tp:nomenclature-citation><tp:nomenclature-citation><tp:taxon-name>
                  <tp:taxon-name-part taxon-name-part-type="genus" reg="Paraoncidium">Paraoncidium</tp:taxon-name-part> <tp:taxon-name-part taxon-name-part-type="species" reg="keiense">keiense</tp:taxon-name-part></tp:taxon-name><comment>: <xref ref-type="bibr" rid="B30">Labbé 1934</xref>: 230.</comment></tp:nomenclature-citation><tp:nomenclature-citation><tp:taxon-name>
                  <tp:taxon-name-part taxon-name-part-type="genus" reg="Lessonina">Lessonina</tp:taxon-name-part> <tp:taxon-name-part taxon-name-part-type="species" reg="ferruginea">ferruginea</tp:taxon-name-part></tp:taxon-name><comment>: <xref ref-type="bibr" rid="B30">Labbé 1934</xref>: fig. 50 [non <tp:taxon-name><tp:taxon-name-part taxon-name-part-type="genus" reg="Onchidium">Onchidium</tp:taxon-name-part> <tp:taxon-name-part taxon-name-part-type="species" reg="ferrugineum">ferrugineum</tp:taxon-name-part></tp:taxon-name> Lesson, 1830].</comment></tp:nomenclature-citation></tp:nomenclature-citation-list></tp:nomenclature><tp:treatment-sec sec-type="type locality" id="SECID0EIRAM"><title>Type locality</title><p>(<italic><tp:taxon-name><tp:taxon-name-part taxon-name-part-type="genus" reg="Onchidium">O.</tp:taxon-name-part> <tp:taxon-name-part taxon-name-part-type="species" reg="ater">ater</tp:taxon-name-part></tp:taxon-name></italic>). Havre de Doréry (for Dorey), à la Nouvelle Guinée [Manokwari, West Papua, Indonesia]. No fresh material was collected from the type locality. However, fresh material was collected from Halmahera, approximately 700 kilometers from the type locality in West Papua (see below, additional material).</p><p>
              <bold>Type locality</bold> (<italic><tp:taxon-name><tp:taxon-name-part taxon-name-part-type="genus" reg="Onchidium">O.</tp:taxon-name-part> <tp:taxon-name-part taxon-name-part-type="species" reg="keiense">keiense</tp:taxon-name-part></tp:taxon-name></italic>). Toeal (Kei-Inseln) [Kei Islands, Moluccan Islands, Indonesia]. Fresh specimens were collected from the type locality (see below, additional material).</p><p>
              <bold>Type material</bold> (<italic><tp:taxon-name><tp:taxon-name-part taxon-name-part-type="genus" reg="Onchidium">O.</tp:taxon-name-part> <tp:taxon-name-part taxon-name-part-type="species" reg="ater">ater</tp:taxon-name-part></tp:taxon-name></italic>). Two syntypes: 30/17 and 28/15 mm (<abbrev xmlns:xlink="http://www.w3.org/1999/xlink" content-type="institution" xlink:title="Muséum national d’histoire naturelle, Paris, France" id="ABBRID0EXSAM" xlink:type="simple">MNHN</abbrev> 22950). Both syntypes were previously dissected and some internal organs are missing. The posterior (female) reproductive parts remain in the smaller syntype and only the oviduct remains in the larger syntype. The male (anterior) parts are missing in both syntypes. The digestive system is present in both syntypes, but the intestinal loops are not preserved.</p><p>
              <bold>Type material</bold> (<italic><tp:taxon-name><tp:taxon-name-part taxon-name-part-type="genus" reg="Onchidium">O.</tp:taxon-name-part> <tp:taxon-name-part taxon-name-part-type="species" reg="keiense">keiense</tp:taxon-name-part></tp:taxon-name></italic>). Lectotype, 32/21 mm, designated here (<abbrev xmlns:xlink="http://www.w3.org/1999/xlink" content-type="institution" xlink:title="Zoological Museum University of Copenhagen, Denmark" id="ABBRID0ELTAM" xlink:type="simple">ZMUC</abbrev>). Thirty paralectotypes (35/24 to 11/8 mm) are well preserved (<abbrev xmlns:xlink="http://www.w3.org/1999/xlink" content-type="institution" xlink:title="Zoological Museum University of Copenhagen, Denmark" id="ABBRID0EQTAM" xlink:type="simple">ZMUC</abbrev>), although several specimens were dissected prior to the present study and the male parts were previously removed (<abbrev xmlns:xlink="http://www.w3.org/1999/xlink" content-type="institution" xlink:title="Zoological Museum University of Copenhagen, Denmark" id="ABBRID0EVTAM" xlink:type="simple">ZMUC</abbrev>). The lectotype was dissected for this study and all organs left in vials inside the jar. The species name on the label is <italic><tp:taxon-name><tp:taxon-name-part taxon-name-part-type="genus" reg="Onchidium">Onchidium</tp:taxon-name-part> <tp:taxon-name-part taxon-name-part-type="species" reg="mortenseni">mortenseni</tp:taxon-name-part></tp:taxon-name></italic>. However, the rest of the information on the label (specimens collected by Mortensen from Toeal and studied by Hoffmann) is identical to the information in Hoffmann’s original description of <italic><tp:taxon-name><tp:taxon-name-part taxon-name-part-type="genus" reg="Onchidium">O.</tp:taxon-name-part> <tp:taxon-name-part taxon-name-part-type="species" reg="keiense">keiense</tp:taxon-name-part></tp:taxon-name></italic> (the collector is not mentioned in the species description, but the title of the paper indicates the species are described based on collections from Mortensen’s expedition). The only other onchidiid species described by Hoffmann from the Kei Islands was <italic><tp:taxon-name><tp:taxon-name-part taxon-name-part-type="genus" reg="Onchidium">Onchidium</tp:taxon-name-part> <tp:taxon-name-part taxon-name-part-type="species" reg="verruculatum">verruculatum</tp:taxon-name-part></tp:taxon-name></italic> Cuvier, 1830, which Hoffmann recognized thanks to the presence of gills on the posterior notum (<italic><tp:taxon-name><tp:taxon-name-part taxon-name-part-type="genus" reg="Onchidium">O.</tp:taxon-name-part> <tp:taxon-name-part taxon-name-part-type="species" reg="verruculatum">verruculatum</tp:taxon-name-part></tp:taxon-name></italic> actually belongs to the genus <italic><tp:taxon-name><tp:taxon-name-part taxon-name-part-type="genus" reg="Peronia">Peronia</tp:taxon-name-part></tp:taxon-name></italic>). Gills are not visible on any of the syntypes labeled <italic><tp:taxon-name><tp:taxon-name-part taxon-name-part-type="genus" reg="Onchidium">O.</tp:taxon-name-part> <tp:taxon-name-part taxon-name-part-type="species" reg="mortenseni">mortenseni</tp:taxon-name-part></tp:taxon-name></italic>, which strongly suggests that those specimens are the type material of <italic><tp:taxon-name><tp:taxon-name-part taxon-name-part-type="genus" reg="Onchidium">O.</tp:taxon-name-part> <tp:taxon-name-part taxon-name-part-type="species" reg="keiense">keiense</tp:taxon-name-part></tp:taxon-name></italic> and that Hoffmann changed his mind for the specific name (i.e., he replaced <italic><tp:taxon-name><tp:taxon-name-part taxon-name-part-type="genus" reg="Onchidium"/><tp:taxon-name-part taxon-name-part-type="species" reg="mortenseni">mortenseni</tp:taxon-name-part></tp:taxon-name></italic> by <italic><tp:taxon-name><tp:taxon-name-part taxon-name-part-type="genus" reg="Onchidium"/><tp:taxon-name-part taxon-name-part-type="species" reg="keiense">keiense</tp:taxon-name-part></tp:taxon-name></italic>).</p></tp:treatment-sec><tp:treatment-sec sec-type="material" id="SECID0EXWAM"><title>Additional material examined.</title><p>
              <bold>Indonesia</bold>, North Sulawesi, Bahoi, <named-content xmlns:xlink="http://www.w3.org/1999/xlink" content-type="dwc:verbatimCoordinates" xlink:type="simple"><named-content content-type="geo-json" specific-use="{&#34;type&#34;:&#34;Point&#34;,&#34;coordinates&#34;:[125.020500,1.722667]}" id="NCID0ECXAM" xlink:type="simple">01°43.36'N, 125°01.23'E</named-content></named-content>, 5 specimens 37/15 mm [2170], 30/15 mm [2145], 26/16 mm [2164], 25/14 mm [2157] and 25/11 mm [2177], st 85, sand and small rocks outside a mangrove (<abbrev xmlns:xlink="http://www.w3.org/1999/xlink" content-type="institution" xlink:title="Universitas Malikussaleh, North Aceh, Sumatra, Indonesia" id="ABBRID0EHXAM" xlink:type="simple">UMIZ</abbrev> 00049); North Sulawesi, Bahoi, <named-content xmlns:xlink="http://www.w3.org/1999/xlink" content-type="dwc:verbatimCoordinates" xlink:type="simple"><named-content content-type="geo-json" specific-use="{&#34;type&#34;:&#34;Point&#34;,&#34;coordinates&#34;:[125.020500,1.722667]}" id="NCID0EPXAM" xlink:type="simple">01°43.36'N, 125°01.23'E</named-content></named-content>, 3 specimens 30/18 mm [2221], 29/16 mm [2220] and 26/17 mm [2228], st 88, sand and small rocks outside a mangrove (<abbrev xmlns:xlink="http://www.w3.org/1999/xlink" content-type="institution" xlink:title="Universitas Malikussaleh, North Aceh, Sumatra, Indonesia" id="ABBRID0EUXAM" xlink:type="simple">UMIZ</abbrev> 00050); North Sulawesi, Wori, <named-content xmlns:xlink="http://www.w3.org/1999/xlink" content-type="dwc:verbatimCoordinates" xlink:type="simple"><named-content content-type="geo-json" specific-use="{&#34;type&#34;:&#34;Point&#34;,&#34;coordinates&#34;:[124.862167,1.601000]}" id="NCID0E3XAM" xlink:type="simple">01°36.06'N, 124°51.73'E</named-content></named-content>, 1 specimen 33/22 mm [2283], st 90, old <italic><tp:taxon-name><tp:taxon-name-part taxon-name-part-type="genus" reg="Avicennia">Avicennia</tp:taxon-name-part></tp:taxon-name></italic>, <italic><tp:taxon-name><tp:taxon-name-part taxon-name-part-type="genus" reg="Sonneratia">Sonneratia</tp:taxon-name-part></tp:taxon-name></italic>, <italic><tp:taxon-name><tp:taxon-name-part taxon-name-part-type="genus" reg="Rhizophora">Rhizophora</tp:taxon-name-part></tp:taxon-name></italic> mangrove (<abbrev xmlns:xlink="http://www.w3.org/1999/xlink" content-type="institution" xlink:title="Universitas Malikussaleh, North Aceh, Sumatra, Indonesia" id="ABBRID0EWYAM" xlink:type="simple">UMIZ</abbrev> 00038); North Sulawesi, Mantehage Island, <named-content xmlns:xlink="http://www.w3.org/1999/xlink" content-type="dwc:verbatimCoordinates" xlink:type="simple"><named-content content-type="geo-json" specific-use="{&#34;type&#34;:&#34;Point&#34;,&#34;coordinates&#34;:[124.779000,1.698000]}" id="NCID0E5YAM" xlink:type="simple">01°41.88'N, 124°46.74'E</named-content></named-content>, 1 specimen 25/16 mm [2330], st 91, rocks behind a <italic><tp:taxon-name><tp:taxon-name-part taxon-name-part-type="genus" reg="Sonneratia">Sonneratia</tp:taxon-name-part></tp:taxon-name></italic> and <italic><tp:taxon-name><tp:taxon-name-part taxon-name-part-type="genus" reg="Rhizophora">Rhizophora</tp:taxon-name-part></tp:taxon-name></italic> mangrove (<abbrev xmlns:xlink="http://www.w3.org/1999/xlink" content-type="institution" xlink:title="Universitas Malikussaleh, North Aceh, Sumatra, Indonesia" id="ABBRID0ERZAM" xlink:type="simple">UMIZ</abbrev> 00039); Ambon, Haruku Island, <named-content xmlns:xlink="http://www.w3.org/1999/xlink" content-type="dwc:verbatimCoordinates" xlink:type="simple"><named-content content-type="geo-json" specific-use="{&#34;type&#34;:&#34;Point&#34;,&#34;coordinates&#34;:[128.417833,-3.608667]}" id="NCID0EZZAM" xlink:type="simple">03°36.52'S, 128°25.07'E</named-content></named-content>, 1 specimen 9/8 mm [2727], st 127, rocky <italic><tp:taxon-name><tp:taxon-name-part taxon-name-part-type="genus" reg="Sonneratia">Sonneratia</tp:taxon-name-part></tp:taxon-name></italic> mangrove with coral rubble (<abbrev xmlns:xlink="http://www.w3.org/1999/xlink" content-type="institution" xlink:title="Universitas Malikussaleh, North Aceh, Sumatra, Indonesia" id="ABBRID0EF1AM" xlink:type="simple">UMIZ</abbrev> 00040); Maluku, Kei Islands, Tual City, Fiditan, <named-content xmlns:xlink="http://www.w3.org/1999/xlink" content-type="dwc:verbatimCoordinates" xlink:type="simple"><named-content content-type="geo-json" specific-use="{&#34;type&#34;:&#34;Point&#34;,&#34;coordinates&#34;:[132.751833,-5.599333]}" id="NCID0EN1AM" xlink:type="simple">5°35.96'S, 132°45.11'E</named-content></named-content>, 1 specimen 17/9 mm [2939], st 144, rocks behind muddy mangrove of <italic><tp:taxon-name><tp:taxon-name-part taxon-name-part-type="genus" reg="Rhizophora">Rhizophora</tp:taxon-name-part></tp:taxon-name></italic> trees (<abbrev xmlns:xlink="http://www.w3.org/1999/xlink" content-type="institution" xlink:title="Universitas Malikussaleh, North Aceh, Sumatra, Indonesia" id="ABBRID0EZ1AM" xlink:type="simple">UMIZ</abbrev> 00041); Lombok, Seriwe Bay, <named-content xmlns:xlink="http://www.w3.org/1999/xlink" content-type="dwc:verbatimCoordinates" xlink:type="simple"><named-content content-type="geo-json" specific-use="{&#34;type&#34;:&#34;Point&#34;,&#34;coordinates&#34;:[116.547833,-8.861667]}" id="NCID0EB2AM" xlink:type="simple">08°51.70'S, 116°32.87'E</named-content></named-content>, 1 specimen 18/10 mm [2966], st 147, small beach of coral rubble and rocks by bay (<abbrev xmlns:xlink="http://www.w3.org/1999/xlink" content-type="institution" xlink:title="Universitas Malikussaleh, North Aceh, Sumatra, Indonesia" id="ABBRID0EG2AM" xlink:type="simple">UMIZ</abbrev> 00042); Lombok, Seriwe Bay, <named-content xmlns:xlink="http://www.w3.org/1999/xlink" content-type="dwc:verbatimCoordinates" xlink:type="simple"><named-content content-type="geo-json" specific-use="{&#34;type&#34;:&#34;Point&#34;,&#34;coordinates&#34;:[116.370333,-8.909167]}" id="NCID0EO2AM" xlink:type="simple">08°54.55'S, 116°22.22'E</named-content></named-content>, 2 specimens 43/20 mm [2970] and 35/24 mm [2974], st 148, rocks behind mangrove with <italic><tp:taxon-name><tp:taxon-name-part taxon-name-part-type="genus" reg="Avicennia">Avicennia</tp:taxon-name-part></tp:taxon-name></italic> trees (<abbrev xmlns:xlink="http://www.w3.org/1999/xlink" content-type="institution" xlink:title="Universitas Malikussaleh, North Aceh, Sumatra, Indonesia" id="ABBRID0E12AM" xlink:type="simple">UMIZ</abbrev> 00043); Lombok, Don Don, <named-content xmlns:xlink="http://www.w3.org/1999/xlink" content-type="dwc:verbatimCoordinates" xlink:type="simple"><named-content content-type="geo-json" specific-use="{&#34;type&#34;:&#34;Point&#34;,&#34;coordinates&#34;:[116.358333,-8.909000]}" id="NCID0EC3AM" xlink:type="simple">08°54.54'S, 116°21.50'E</named-content></named-content>, 2 specimens 35/19 mm [2986] and 25/13 mm [2978] st 149, old <italic><tp:taxon-name><tp:taxon-name-part taxon-name-part-type="genus" reg="Avicennia">Avicennia</tp:taxon-name-part></tp:taxon-name></italic> forest with coral rubble (<abbrev xmlns:xlink="http://www.w3.org/1999/xlink" content-type="institution" xlink:title="Universitas Malikussaleh, North Aceh, Sumatra, Indonesia" id="ABBRID0EO3AM" xlink:type="simple">UMIZ</abbrev> 00051); Bali, Gilimanuk, <named-content xmlns:xlink="http://www.w3.org/1999/xlink" content-type="dwc:verbatimCoordinates" xlink:type="simple"><named-content content-type="geo-json" specific-use="{&#34;type&#34;:&#34;Point&#34;,&#34;coordinates&#34;:[114.443500,-8.171000]}" id="NCID0EW3AM" xlink:type="simple">08°10.26'S, 114°26.61'E</named-content></named-content>, 1 specimen 18/14 mm [3591], st 155, large rocks near a patch of <italic><tp:taxon-name><tp:taxon-name-part taxon-name-part-type="genus" reg="Rhizophora">Rhizophora</tp:taxon-name-part></tp:taxon-name></italic> (<abbrev xmlns:xlink="http://www.w3.org/1999/xlink" content-type="institution" xlink:title="Universitas Malikussaleh, North Aceh, Sumatra, Indonesia" id="ABBRID0EC4AM" xlink:type="simple">UMIZ</abbrev> 00052); Bali, Pemuteran, Labuhan Lalang Harbor, <named-content xmlns:xlink="http://www.w3.org/1999/xlink" content-type="dwc:verbatimCoordinates" xlink:type="simple"><named-content content-type="geo-json" specific-use="{&#34;type&#34;:&#34;Point&#34;,&#34;coordinates&#34;:[114.538833,-8.143500]}" id="NCID0EK4AM" xlink:type="simple">08°08.61'S, 114°32.33'E</named-content></named-content>, 3 specimens 22/12 mm [3137], 20/11 mm [3132], and 14/8 mm [3130], st 157, coral rubble, rocks and a few <italic><tp:taxon-name><tp:taxon-name-part taxon-name-part-type="genus" reg="Avicennia">Avicennia</tp:taxon-name-part></tp:taxon-name></italic> (<abbrev xmlns:xlink="http://www.w3.org/1999/xlink" content-type="institution" xlink:title="Universitas Malikussaleh, North Aceh, Sumatra, Indonesia" id="ABBRID0EW4AM" xlink:type="simple">UMIZ</abbrev> 00053); North Maluku, Ternate, Bastiong, <named-content xmlns:xlink="http://www.w3.org/1999/xlink" content-type="dwc:verbatimCoordinates" xlink:type="simple"><named-content content-type="geo-json" specific-use="{&#34;type&#34;:&#34;Point&#34;,&#34;coordinates&#34;:[127.379333,0.773500]}" id="NCID0E54AM" xlink:type="simple">00°46.41'N, 127°22.76'E</named-content></named-content>, 1 specimen 38/17 mm [5057], st 203, muddy rocks near a mangrove (<abbrev xmlns:xlink="http://www.w3.org/1999/xlink" content-type="institution" xlink:title="Universitas Malikussaleh, North Aceh, Sumatra, Indonesia" id="ABBRID0ED5AM" xlink:type="simple">UMIZ</abbrev> 00046); Halmahera, Akelamo, <named-content xmlns:xlink="http://www.w3.org/1999/xlink" content-type="dwc:verbatimCoordinates" xlink:type="simple"><named-content content-type="geo-json" specific-use="{&#34;type&#34;:&#34;Point&#34;,&#34;coordinates&#34;:[127.651500,1.022167]}" id="NCID0EL5AM" xlink:type="simple">01°01.33'N, 127°39.09'E</named-content></named-content>, 1 specimen 35/20 mm [5078], st 207, sandy-muddy beach at margin of mangrove (<abbrev xmlns:xlink="http://www.w3.org/1999/xlink" content-type="institution" xlink:title="Universitas Malikussaleh, North Aceh, Sumatra, Indonesia" id="ABBRID0EQ5AM" xlink:type="simple">UMIZ</abbrev> 00047); Halmahera, Foli, <named-content xmlns:xlink="http://www.w3.org/1999/xlink" content-type="dwc:verbatimCoordinates" xlink:type="simple"><named-content content-type="geo-json" specific-use="{&#34;type&#34;:&#34;Point&#34;,&#34;coordinates&#34;:[128.176833,1.244333]}" id="NCID0EY5AM" xlink:type="simple">01°14.66'N, 128°10.61'E</named-content></named-content>, 1 specimen 28/16 mm [5121], st 217, rocky shore near a beach (<abbrev xmlns:xlink="http://www.w3.org/1999/xlink" content-type="institution" xlink:title="Universitas Malikussaleh, North Aceh, Sumatra, Indonesia" id="ABBRID0E45AM" xlink:type="simple">UMIZ</abbrev> 00048); Halmahera, Foli, <named-content xmlns:xlink="http://www.w3.org/1999/xlink" content-type="dwc:verbatimCoordinates" xlink:type="simple"><named-content content-type="geo-json" specific-use="{&#34;type&#34;:&#34;Point&#34;,&#34;coordinates&#34;:[128.176833,1.244333]}" id="NCID0EF6AM" xlink:type="simple">01°14.66'N, 128°10.61'E</named-content></named-content>, 1 specimen 25/10 mm [5125], st 217, rocky shore near a beach (<abbrev xmlns:xlink="http://www.w3.org/1999/xlink" content-type="institution" xlink:title="Universitas Malikussaleh, North Aceh, Sumatra, Indonesia" id="ABBRID0EK6AM" xlink:type="simple">UMIZ</abbrev> 00054). <bold>Philippines</bold>, Luzon, Batangas, Calatagan, <named-content xmlns:xlink="http://www.w3.org/1999/xlink" content-type="dwc:verbatimCoordinates" xlink:type="simple"><named-content content-type="geo-json" specific-use="{&#34;type&#34;:&#34;Point&#34;,&#34;coordinates&#34;:[120.621000,13.922000]}" id="NCID0EU6AM" xlink:type="simple">13°55.32'N, 120°37.26'E</named-content></named-content>, 3 specimens 30/16 mm [3215], 29/16 mm [3212] and 26/12 mm [3210], st 183, rocks in <italic><tp:taxon-name><tp:taxon-name-part taxon-name-part-type="genus" reg="Avicennia">Avicennia</tp:taxon-name-part></tp:taxon-name></italic> and <italic><tp:taxon-name><tp:taxon-name-part taxon-name-part-type="genus" reg="Rhizophora">Rhizophora</tp:taxon-name-part></tp:taxon-name></italic> mangrove (<abbrev xmlns:xlink="http://www.w3.org/1999/xlink" content-type="institution" xlink:title="National Museum of the Philippines, Manila, Philippines" id="ABBRID0EHABM" xlink:type="simple">PNM</abbrev> 041221); Bohol, Maribojoc, 09°44.02'N, E 123°47.45'E, 6 specimens 36/20 mm [3266], 34/21 mm [3271], 33/18 mm [3265], 33/22 mm [3272], 32/20 mm [3277], and 30/17 mm [3270], st 191, uplifted coral rubble with sand (<abbrev xmlns:xlink="http://www.w3.org/1999/xlink" content-type="institution" xlink:title="National Museum of the Philippines, Manila, Philippines" id="ABBRID0EMABM" xlink:type="simple">PNM</abbrev> 041222); Bohol, Mabini, <named-content xmlns:xlink="http://www.w3.org/1999/xlink" content-type="dwc:verbatimCoordinates" xlink:type="simple"><named-content content-type="geo-json" specific-use="{&#34;type&#34;:&#34;Point&#34;,&#34;coordinates&#34;:[124.569333,9.859833]}" id="NCID0EUABM" xlink:type="simple">09°51.59'N, 124°34.16'E</named-content></named-content>, 2 specimens 21/12 mm [3373] and 14/8 mm [3370], st 196, open <italic><tp:taxon-name><tp:taxon-name-part taxon-name-part-type="genus" reg="Avicennia">Avicennia</tp:taxon-name-part></tp:taxon-name></italic> and <italic><tp:taxon-name><tp:taxon-name-part taxon-name-part-type="genus" reg="Sonneratia">Sonneratia</tp:taxon-name-part></tp:taxon-name></italic> mangrove with sand, and coral rubble (<abbrev xmlns:xlink="http://www.w3.org/1999/xlink" content-type="institution" xlink:title="National Museum of the Philippines, Manila, Philippines" id="ABBRID0EHBBM" xlink:type="simple">PNM</abbrev> 041223); Bohol, Guindulman, <named-content xmlns:xlink="http://www.w3.org/1999/xlink" content-type="dwc:verbatimCoordinates" xlink:type="simple"><named-content content-type="geo-json" specific-use="{&#34;type&#34;:&#34;Point&#34;,&#34;coordinates&#34;:[124.460500,9.734333]}" id="NCID0EPBBM" xlink:type="simple">09°44.06'N, 124°27.63'E</named-content></named-content>, 2 specimens 38/15 mm [3624] and 22/13 mm [3629], st 197, rocks and coral rubble near a few <italic><tp:taxon-name><tp:taxon-name-part taxon-name-part-type="genus" reg="Avicennia">Avicennia</tp:taxon-name-part></tp:taxon-name></italic> trees (<abbrev xmlns:xlink="http://www.w3.org/1999/xlink" content-type="institution" xlink:title="National Museum of the Philippines, Manila, Philippines" id="ABBRID0E2BBM" xlink:type="simple">PNM</abbrev> 041216); Bohol, Loay, <named-content xmlns:xlink="http://www.w3.org/1999/xlink" content-type="dwc:verbatimCoordinates" xlink:type="simple"><named-content content-type="geo-json" specific-use="{&#34;type&#34;:&#34;Point&#34;,&#34;coordinates&#34;:[123.995500,9.603833]}" id="NCID0EDCBM" xlink:type="simple">09°36.23'N, 123°59.73'E</named-content></named-content>, 1 specimen 33/19 mm [3634], st 198, mostly sand, and a few <italic><tp:taxon-name><tp:taxon-name-part taxon-name-part-type="genus" reg="Avicennia">Avicennia</tp:taxon-name-part></tp:taxon-name></italic> (<abbrev xmlns:xlink="http://www.w3.org/1999/xlink" content-type="institution" xlink:title="National Museum of the Philippines, Manila, Philippines" id="ABBRID0EPCBM" xlink:type="simple">PNM</abbrev> 041217); Bohol, Maribojoc, <named-content xmlns:xlink="http://www.w3.org/1999/xlink" content-type="dwc:verbatimCoordinates" xlink:type="simple"><named-content content-type="geo-json" specific-use="{&#34;type&#34;:&#34;Point&#34;,&#34;coordinates&#34;:[123.790833,9.733667]}" id="NCID0EXCBM" xlink:type="simple">09°44.02'N, 123°47.45'E</named-content></named-content>, 2 specimens 29/16 mm [3393] and 19/12 mm [3404], st 200, coral rubble with sand, at night (<abbrev xmlns:xlink="http://www.w3.org/1999/xlink" content-type="institution" xlink:title="National Museum of the Philippines, Manila, Philippines" id="ABBRID0E3CBM" xlink:type="simple">PNM</abbrev> 041218); Bohol, Maribojoc, <named-content xmlns:xlink="http://www.w3.org/1999/xlink" content-type="dwc:verbatimCoordinates" xlink:type="simple"><named-content content-type="geo-json" specific-use="{&#34;type&#34;:&#34;Point&#34;,&#34;coordinates&#34;:[123.823167,9.738000]}" id="NCID0EEDBM" xlink:type="simple">09°44.28'N, 123°49.39'E</named-content></named-content>, 4 specimens 37/17 mm [3420], 33/23 mm [3406], 26/16 mm [3405] and 21/11 mm [3408], st 202, uplifted coral rubble with sand and algae, near <italic><tp:taxon-name><tp:taxon-name-part taxon-name-part-type="genus" reg="Sonneratia">Sonneratia</tp:taxon-name-part></tp:taxon-name></italic> trees (<abbrev xmlns:xlink="http://www.w3.org/1999/xlink" content-type="institution" xlink:title="National Museum of the Philippines, Manila, Philippines" id="ABBRID0EQDBM" xlink:type="simple">PNM</abbrev> 041224).</p></tp:treatment-sec><tp:treatment-sec sec-type="distribution" id="SECID0EVDBM"><title>Distribution.</title><p>Indonesia: Bali, Edam (near Jakarta), Halmahera, Kei Islands (type locality of <italic><tp:taxon-name><tp:taxon-name-part taxon-name-part-type="genus" reg="Onchidium">O.</tp:taxon-name-part> <tp:taxon-name-part taxon-name-part-type="species" reg="keiense">keiense</tp:taxon-name-part></tp:taxon-name></italic>), Lombok, Seram, Sulawesi, and West Papua (type locality of <italic><tp:taxon-name><tp:taxon-name-part taxon-name-part-type="genus" reg="Onchidium">O.</tp:taxon-name-part> <tp:taxon-name-part taxon-name-part-type="species" reg="ater">ater</tp:taxon-name-part></tp:taxon-name></italic>). Philippines: Bohol, Luzon, and Mindanao. All records are new except for the type localities as well as the presence of <italic><tp:taxon-name><tp:taxon-name-part taxon-name-part-type="genus" reg="Onchidium">O.</tp:taxon-name-part> <tp:taxon-name-part taxon-name-part-type="species" reg="ater">ater</tp:taxon-name-part></tp:taxon-name></italic> in Edam and Mindanao (<xref ref-type="bibr" rid="B26">Hoffmann 1928</xref>: 81).</p></tp:treatment-sec><tp:treatment-sec sec-type="habitat" id="SECID0EAFBM"><title>Habitat</title><p>(Figs <xref ref-type="fig" rid="F35">34</xref>–<xref ref-type="fig" rid="F36">35</xref>, Table <xref ref-type="table" rid="T3">3</xref>). <italic><tp:taxon-name><tp:taxon-name-part taxon-name-part-type="genus" reg="Wallaconchis">Wallaconchis</tp:taxon-name-part> <tp:taxon-name-part taxon-name-part-type="species" reg="ater">ater</tp:taxon-name-part></tp:taxon-name></italic> is found in the intertidal on coral rubble and small stones. It is often in patches of mangrove trees with coral rubble (Fig. <xref ref-type="fig" rid="F35">34</xref>), but may also be found in intertidal regions without mangrove trees (Fig. <xref ref-type="fig" rid="F36">35</xref>).</p><fig id="F35" position="float" orientation="portrait"><label>Figure 34.</label><caption><p>Mangrove habitats, <italic><tp:taxon-name><tp:taxon-name-part taxon-name-part-type="genus" reg="Wallaconchis">Wallaconchis</tp:taxon-name-part> <tp:taxon-name-part taxon-name-part-type="species" reg="ater">ater</tp:taxon-name-part></tp:taxon-name></italic>. <bold>A–B</bold> Indonesia, Bali, Pemuteran, Labuhan Lalang Harbor, coral rubble, rocks and a few <italic><tp:taxon-name><tp:taxon-name-part taxon-name-part-type="genus" reg="Avicennia">Avicennia</tp:taxon-name-part></tp:taxon-name></italic> (st 157) <bold>C–D</bold> Indonesia, Lombok, Don Don, old <italic><tp:taxon-name><tp:taxon-name-part taxon-name-part-type="genus" reg="Avicennia">Avicennia</tp:taxon-name-part></tp:taxon-name></italic> forest, with coral rubble (st 149) <bold>E–F</bold> Philippines, Bohol, Mabini, open <italic><tp:taxon-name><tp:taxon-name-part taxon-name-part-type="genus" reg="Avicennia">Avicennia</tp:taxon-name-part></tp:taxon-name></italic> and <italic><tp:taxon-name><tp:taxon-name-part taxon-name-part-type="genus" reg="Sonneratia">Sonneratia</tp:taxon-name-part></tp:taxon-name></italic> mangrove with sand and coral rubble (st 196).</p></caption><graphic xmlns:xlink="http://www.w3.org/1999/xlink" xlink:href="zookeys-763-001-g035.jpg" position="float" orientation="portrait" xlink:type="simple" id="oo_207170.jpg"/></fig><fig id="F36" position="float" orientation="portrait"><label>Figure 35.</label><caption><p>Coral rubble habitats, <italic><tp:taxon-name><tp:taxon-name-part taxon-name-part-type="genus" reg="Wallaconchis">Wallaconchis</tp:taxon-name-part> <tp:taxon-name-part taxon-name-part-type="species" reg="ater">ater</tp:taxon-name-part></tp:taxon-name></italic>. <bold>A</bold> Indonesia, Sulawesi, Bahoi, sand and small rocks outside a mangrove (st 88) <bold>B</bold> Philippines, Bohol, Maribojoc, uplifted, dead, coral flat covered with sand and algae adjacent to a few mangrove trees (st 202) <bold>C</bold> Philippines, Bohol, Maribojoc, coral rubble of uplifted coral reef (st 191) <bold>D</bold> Indonesia, Halmahera, Foli, rocky shore by beach (st 217).</p></caption><graphic xmlns:xlink="http://www.w3.org/1999/xlink" xlink:href="zookeys-763-001-g036.jpg" position="float" orientation="portrait" xlink:type="simple" id="oo_207171.jpg"/></fig></tp:treatment-sec><tp:treatment-sec sec-type="diagnosis" id="SECID0E6IBM"><title>Diagnosis</title><p>(Table <xref ref-type="table" rid="T5">5</xref>). <italic><tp:taxon-name><tp:taxon-name-part taxon-name-part-type="genus" reg="Wallaconchis">Wallaconchis</tp:taxon-name-part> <tp:taxon-name-part taxon-name-part-type="species" reg="ater">ater</tp:taxon-name-part></tp:taxon-name></italic> cannot be distinguished from other <italic><tp:taxon-name><tp:taxon-name-part taxon-name-part-type="genus" reg="Wallaconchis">Wallaconchis</tp:taxon-name-part></tp:taxon-name></italic> species based on external features. Grey or brown specimens cannot be distinguished from any other species, and brightly colored specimens cannot be distinguished from <italic><tp:taxon-name><tp:taxon-name-part taxon-name-part-type="genus" reg="Wallaconchis">W.</tp:taxon-name-part> <tp:taxon-name-part taxon-name-part-type="species" reg="nangkauriense">nangkauriense</tp:taxon-name-part></tp:taxon-name></italic> or <italic><tp:taxon-name><tp:taxon-name-part taxon-name-part-type="genus" reg="Wallaconchis">W.</tp:taxon-name-part> <tp:taxon-name-part taxon-name-part-type="species" reg="graniferum">graniferum</tp:taxon-name-part></tp:taxon-name></italic>. Internally, the large, coiled penis of <italic><tp:taxon-name><tp:taxon-name-part taxon-name-part-type="genus" reg="Wallaconchis">W.</tp:taxon-name-part> <tp:taxon-name-part taxon-name-part-type="species" reg="ater">ater</tp:taxon-name-part></tp:taxon-name></italic> with projections at its tip is quite peculiar and is diagnostic.</p></tp:treatment-sec><tp:treatment-sec sec-type="Color and morphology of live animals" id="SECID0E3KBM"><title>Color and morphology of live animals</title><p>(Figs <xref ref-type="fig" rid="F37">36</xref>–<xref ref-type="fig" rid="F38">37</xref>). In sandy habitats, sand grains may be stuck to the dorsal notum. The dorsal coloration is highly variable, and often a mottling of two or three colors, of which the most common are brown, black, green, red, grey, and yellow. In some individuals, many small yellow dots are present on the dorsal notum. The color of the ocular tentacles may be yellow-orange, light brown or reddish brown. The hyponotum is cream colored, yellow-orange, yellow-grey or grey. The foot is yellow-grey, yellow-orange, or grey. The lateral sides of the foot may be the same color as the pedal sole (for example, Fig. <xref ref-type="fig" rid="F38">37H</xref>) or occasionally dark grey (Fig. <xref ref-type="fig" rid="F38">37D</xref>).</p><fig id="F37" position="float" orientation="portrait"><label>Figure 36.</label><caption><p>Live specimens, dorsal view, <italic><tp:taxon-name><tp:taxon-name-part taxon-name-part-type="genus" reg="Wallaconchis">Wallaconchis</tp:taxon-name-part> <tp:taxon-name-part taxon-name-part-type="species" reg="ater">ater</tp:taxon-name-part></tp:taxon-name></italic>. <bold>A</bold> 33 mm long [3265], Philippines, Bohol (<abbrev xmlns:xlink="http://www.w3.org/1999/xlink" content-type="institution" xlink:title="National Museum of the Philippines, Manila, Philippines" id="ABBRID0EHMBM" xlink:type="simple">PNM</abbrev> 041214) <bold>B</bold> Dorsal view, 34 mm long [3271], Philippines, Bohol (<abbrev xmlns:xlink="http://www.w3.org/1999/xlink" content-type="institution" xlink:title="National Museum of the Philippines, Manila, Philippines" id="ABBRID0EOMBM" xlink:type="simple">PNM</abbrev> 041222) <bold>C</bold> 26 mm long [3210], Philippines, Luzon (<abbrev xmlns:xlink="http://www.w3.org/1999/xlink" content-type="institution" xlink:title="National Museum of the Philippines, Manila, Philippines" id="ABBRID0EVMBM" xlink:type="simple">PNM</abbrev> 041213) <bold>D</bold> 26 mm long [3405], Philippines, Bohol (<abbrev xmlns:xlink="http://www.w3.org/1999/xlink" content-type="institution" xlink:title="National Museum of the Philippines, Manila, Philippines" id="ABBRID0E3MBM" xlink:type="simple">PNM</abbrev> 041219) <bold>E</bold> 26 mm long [2164], Indonesia, Sulawesi (<abbrev xmlns:xlink="http://www.w3.org/1999/xlink" content-type="institution" xlink:title="Universitas Malikussaleh, North Aceh, Sumatra, Indonesia" id="ABBRID0EDNBM" xlink:type="simple">UMIZ</abbrev> 00036) <bold>F</bold> 38 mm long [5057], Indonesia, Halmahera (<abbrev xmlns:xlink="http://www.w3.org/1999/xlink" content-type="institution" xlink:title="Universitas Malikussaleh, North Aceh, Sumatra, Indonesia" id="ABBRID0EKNBM" xlink:type="simple">UMIZ</abbrev> 00046) <bold>G</bold> Dorsal view, 22 mm long [3137], Indonesia, Bali (<abbrev xmlns:xlink="http://www.w3.org/1999/xlink" content-type="institution" xlink:title="Universitas Malikussaleh, North Aceh, Sumatra, Indonesia" id="ABBRID0ERNBM" xlink:type="simple">UMIZ</abbrev> 00053) <bold>H</bold> 25 mm long [2157], Indonesia, Sulawesi (<abbrev xmlns:xlink="http://www.w3.org/1999/xlink" content-type="institution" xlink:title="Universitas Malikussaleh, North Aceh, Sumatra, Indonesia" id="ABBRID0EYNBM" xlink:type="simple">UMIZ</abbrev> 00036).</p></caption><graphic xmlns:xlink="http://www.w3.org/1999/xlink" xlink:href="zookeys-763-001-g037.jpg" position="float" orientation="portrait" xlink:type="simple" id="oo_207172.jpg"/></fig><fig id="F38" position="float" orientation="portrait"><label>Figure 37.</label><caption><p>Live specimens, <italic><tp:taxon-name><tp:taxon-name-part taxon-name-part-type="genus" reg="Wallaconchis">Wallaconchis</tp:taxon-name-part> <tp:taxon-name-part taxon-name-part-type="species" reg="ater">ater</tp:taxon-name-part></tp:taxon-name></italic>. <bold>A</bold> Dorsal view, 43 mm long [2970], Indonesia, Lombok (<abbrev xmlns:xlink="http://www.w3.org/1999/xlink" content-type="institution" xlink:title="Universitas Malikussaleh, North Aceh, Sumatra, Indonesia" id="ABBRID0EXOBM" xlink:type="simple">UMIZ</abbrev> 00043) <bold>B</bold> Dorsal view, 37 mm long [2170], Indonesia, Sulawesi (<abbrev xmlns:xlink="http://www.w3.org/1999/xlink" content-type="institution" xlink:title="Universitas Malikussaleh, North Aceh, Sumatra, Indonesia" id="ABBRID0E5OBM" xlink:type="simple">UMIZ</abbrev> 00036) <bold>C</bold> Ventral view, 35 mm long [2974], Indonesia, Lombok (<abbrev xmlns:xlink="http://www.w3.org/1999/xlink" content-type="institution" xlink:title="Universitas Malikussaleh, North Aceh, Sumatra, Indonesia" id="ABBRID0EFPBM" xlink:type="simple">UMIZ</abbrev> 00043) <bold>D</bold> Ventral view, 36 mm long [3266], Philippines, Bohol (<abbrev xmlns:xlink="http://www.w3.org/1999/xlink" content-type="institution" xlink:title="National Museum of the Philippines, Manila, Philippines" id="ABBRID0EMPBM" xlink:type="simple">PNM</abbrev> 041214) <bold>E</bold> Ventral view, 26 mm long [3405], Philippines, Bohol (<abbrev xmlns:xlink="http://www.w3.org/1999/xlink" content-type="institution" xlink:title="National Museum of the Philippines, Manila, Philippines" id="ABBRID0ETPBM" xlink:type="simple">PNM</abbrev> 041219) <bold>F</bold> Ventral view, 33 mm long [3272], Philippines, Bohol (<abbrev xmlns:xlink="http://www.w3.org/1999/xlink" content-type="institution" xlink:title="National Museum of the Philippines, Manila, Philippines" id="ABBRID0E1PBM" xlink:type="simple">PNM</abbrev> 041214) <bold>G</bold> Ventral view, 32 mm long [3277], Philippines, Bohol (<abbrev xmlns:xlink="http://www.w3.org/1999/xlink" content-type="institution" xlink:title="National Museum of the Philippines, Manila, Philippines" id="ABBRID0EBQBM" xlink:type="simple">PNM</abbrev> 041222) <bold>H</bold> Ventral view, 37 mm long [3420], Philippines, Bohol (<abbrev xmlns:xlink="http://www.w3.org/1999/xlink" content-type="institution" xlink:title="National Museum of the Philippines, Manila, Philippines" id="ABBRID0EIQBM" xlink:type="simple">PNM</abbrev> 0412224).</p></caption><graphic xmlns:xlink="http://www.w3.org/1999/xlink" xlink:href="zookeys-763-001-g038.jpg" position="float" orientation="portrait" xlink:type="simple" id="oo_207173.jpg"/></fig></tp:treatment-sec><tp:treatment-sec sec-type="External morphology" id="SECID0ESQBM"><title>External morphology.</title><p>Between six and 18 papillae bear dorsal eyes (three or four per papilla). There is a retractable papilla with eyes in the center of the dorsal notum, which may be slightly raised above the dorsal surface.</p></tp:treatment-sec><tp:treatment-sec sec-type="Digestive system" id="SECID0EXQBM"><title>Digestive system</title><p>(Fig. <xref ref-type="fig" rid="F39">38</xref>, Table <xref ref-type="table" rid="T4">4</xref>). Each radular row contains a rachidian tooth and two half rows of lateral teeth. Examples of radular formulae are presented in Table <xref ref-type="table" rid="T4">4</xref>. The length of the rachidian teeth is approximately 20–25 µm, significantly smaller than that of the lateral teeth. The length of the hook of the lateral teeth gradually increases, from 40 to 70 µm, from the inner to the outer teeth (excluding the innermost and outermost lateral teeth which are significantly smaller). The intestinal loops are of type I.</p><fig id="F39" position="float" orientation="portrait"><label>Figure 38.</label><caption><p>Radula, <italic><tp:taxon-name><tp:taxon-name-part taxon-name-part-type="genus" reg="Wallaconchis">Wallaconchis</tp:taxon-name-part> <tp:taxon-name-part taxon-name-part-type="species" reg="ater">ater</tp:taxon-name-part></tp:taxon-name></italic>, Indonesia (A–B) Bali [3137] (<abbrev xmlns:xlink="http://www.w3.org/1999/xlink" content-type="institution" xlink:title="Universitas Malikussaleh, North Aceh, Sumatra, Indonesia" id="ABBRID0E3RBM" xlink:type="simple">UMIZ</abbrev> 00053) (D) Sulawesi [2330] (<abbrev xmlns:xlink="http://www.w3.org/1999/xlink" content-type="institution" xlink:title="Universitas Malikussaleh, North Aceh, Sumatra, Indonesia" id="ABBRID0EBSBM" xlink:type="simple">UMIZ</abbrev> 00039) (<bold>C, E–F</bold>) Sulawesi [2220] (<abbrev xmlns:xlink="http://www.w3.org/1999/xlink" content-type="institution" xlink:title="Universitas Malikussaleh, North Aceh, Sumatra, Indonesia" id="ABBRID0EISBM" xlink:type="simple">UMIZ</abbrev> 00050). <bold>A</bold> Rachidian and innermost lateral teeth, scale bar 20 μm <bold>B</bold> Rachidian and left innermost lateral teeth, scale bar 30 μm <bold>C</bold> Rachidian and innermost lateral teeth, scale bar 50 μm <bold>D</bold> Rachidian and right innermost lateral teeth, scale bar 50 μm <bold>E</bold> Outermost lateral teeth, scale bar 10 μm <bold>F</bold> Transition between inner lateral teeth and outer lateral teeth, scale bar 40 μm.</p></caption><graphic xmlns:xlink="http://www.w3.org/1999/xlink" xlink:href="zookeys-763-001-g039.jpg" position="float" orientation="portrait" xlink:type="simple" id="oo_207174.jpg"/></fig></tp:treatment-sec><tp:treatment-sec sec-type="Reproductive system" id="SECID0E5SBM"><title>Reproductive system</title><p>(Fig. <xref ref-type="fig" rid="F40">39</xref>). Posteriorly, the oviduct is larger than the deferent duct and is especially wide distally. The spermatheca is spherical and enters the distal end of the oviduct through a short duct. In small specimens (less than 17 mm long) female reproductive organs are small, with a narrower oviduct.</p><fig id="F40" position="float" orientation="portrait"><label>Figure 39.</label><caption><p>Reproductive system, hermaphroditic (female), posterior parts, <italic><tp:taxon-name><tp:taxon-name-part taxon-name-part-type="genus" reg="Wallaconchis">Wallaconchis</tp:taxon-name-part> <tp:taxon-name-part taxon-name-part-type="species" reg="ater">ater</tp:taxon-name-part></tp:taxon-name></italic>, Indonesia <bold>A</bold> Lombok, scale bar 2 mm [2970] (<abbrev xmlns:xlink="http://www.w3.org/1999/xlink" content-type="institution" xlink:title="Universitas Malikussaleh, North Aceh, Sumatra, Indonesia" id="ABBRID0E4TBM" xlink:type="simple">UMIZ</abbrev> 00043) <bold>B</bold> Sulawesi, scale bar 3 mm [2220] (<abbrev xmlns:xlink="http://www.w3.org/1999/xlink" content-type="institution" xlink:title="Universitas Malikussaleh, North Aceh, Sumatra, Indonesia" id="ABBRID0EEUBM" xlink:type="simple">UMIZ</abbrev> 00050). Abbreviations: <bold>dd</bold> deferent duct <bold>fgm</bold> female gland mass <bold>hd</bold> hermaphroditic duct <bold>hg</bold> hermaphroditic gland <bold>ov</bold> oviduct <bold>rs</bold> receptaculum seminis <bold>sp</bold> spermatheca.</p></caption><graphic xmlns:xlink="http://www.w3.org/1999/xlink" xlink:href="zookeys-763-001-g040.jpg" position="float" orientation="portrait" xlink:type="simple" id="oo_207175.jpg"/></fig></tp:treatment-sec><tp:treatment-sec sec-type="Copulatory apparatus" id="SECID0E3UBM"><title>Copulatory apparatus</title><p>(Figs <xref ref-type="fig" rid="F41">40</xref>–<xref ref-type="fig" rid="F43">42</xref>). The penis is smooth. It does not bear any hooks. In mature specimens (&gt; 22 mm long), it is tightly coiled (Fig. <xref ref-type="fig" rid="F43">42C</xref>), with approximately eight to 15 loops in the coil (Figs <xref ref-type="fig" rid="F41">40A, B</xref>, <xref ref-type="fig" rid="F42">41</xref>). However, the number of loops in the coil is correlated with the body length (and sexual maturity) and there are fewer (less than five) or no loops in shorter (&lt; 22 mm long) and less mature specimens (Fig. <xref ref-type="fig" rid="F41">40D</xref>). When the tip of the penis is evaginated, it is tapered distally and bears three pointed projections (Figs <xref ref-type="fig" rid="F41">40A</xref>, <xref ref-type="fig" rid="F42">41A</xref>, <xref ref-type="fig" rid="F43">42A, B</xref>). The penis is enclosed within the vestibule (Figs <xref ref-type="fig" rid="F41">40C</xref>, <xref ref-type="fig" rid="F42">41B</xref>), and the coil may form a U-shape within the vestibule (Fig. <xref ref-type="fig" rid="F42">41A</xref>). The penis is sometimes longitudinally folded and it appears that its loops could expand in diameter (cross-section of penis, Fig. <xref ref-type="fig" rid="F43">42D</xref>). The vestibule is exceptionally large (it can be nearly half the length of the body cavity). The penial sheath is long and usually forms a loop within the body cavity. The deferent duct is exceptionally narrow and convoluted, and only becomes wider distally in the anterior region of the body cavity (Fig. <xref ref-type="fig" rid="F41">40</xref>). In small specimens, the deferent duct is less convoluted than in larger (and more mature) specimens. The retractor muscle is short (approximately 2 mm) and inserts on the posterior body wall, on the right side of the rectum.</p><fig id="F41" position="float" orientation="portrait"><label>Figure 40.</label><caption><p>Reproductive system, <italic><tp:taxon-name><tp:taxon-name-part taxon-name-part-type="genus" reg="Wallaconchis">Wallaconchis</tp:taxon-name-part> <tp:taxon-name-part taxon-name-part-type="species" reg="ater">ater</tp:taxon-name-part></tp:taxon-name></italic>, Indonesia. <bold>A</bold> Anterior, male copulatory parts (vestibule removed, showing the coiled and U-shaped penis), Halmahera, scale bar 2 mm [5078] (<abbrev xmlns:xlink="http://www.w3.org/1999/xlink" content-type="institution" xlink:title="Universitas Malikussaleh, North Aceh, Sumatra, Indonesia" id="ABBRID0EPXBM" xlink:type="simple">UMIZ</abbrev> 00047) <bold>B</bold> Penis (coil of loops removed from vestibule), Sulawesi, scale bar 2 mm [2283] (<abbrev xmlns:xlink="http://www.w3.org/1999/xlink" content-type="institution" xlink:title="Universitas Malikussaleh, North Aceh, Sumatra, Indonesia" id="ABBRID0EWXBM" xlink:type="simple">UMIZ</abbrev> 00038) <bold>C</bold> Anterior, male copulatory parts, scale bar 5 mm, same as B <bold>D</bold> Anterior, male copulatory parts, Kei Islands, scale bar 1 mm [2939] (<abbrev xmlns:xlink="http://www.w3.org/1999/xlink" content-type="institution" xlink:title="Universitas Malikussaleh, North Aceh, Sumatra, Indonesia" id="ABBRID0E6XBM" xlink:type="simple">UMIZ</abbrev> 00041). Abbreviations: <bold>dd</bold> deferent duct <bold>dpp</bold> distal penial projections <bold>p</bold> penis <bold>ps</bold> penial sheath <bold>rm</bold> retractor muscle <bold>v</bold> vestibule.</p></caption><graphic xmlns:xlink="http://www.w3.org/1999/xlink" xlink:href="zookeys-763-001-g041.jpg" position="float" orientation="portrait" xlink:type="simple" id="oo_207176.jpg"/></fig><fig id="F42" position="float" orientation="portrait"><label>Figure 41.</label><caption><p>Reproductive system, anterior, male copulatory parts, <italic><tp:taxon-name><tp:taxon-name-part taxon-name-part-type="genus" reg="Wallaconchis">Wallaconchis</tp:taxon-name-part> <tp:taxon-name-part taxon-name-part-type="species" reg="ater">ater</tp:taxon-name-part></tp:taxon-name></italic>. <bold>A</bold> Vestibule removed, showing the coiled and U-shaped penis, Indonesia, Sulawesi, scale bar 3 mm [2220] (<abbrev xmlns:xlink="http://www.w3.org/1999/xlink" content-type="institution" xlink:title="Universitas Malikussaleh, North Aceh, Sumatra, Indonesia" id="ABBRID0EKZBM" xlink:type="simple">UMIZ</abbrev> 00050) <bold>B</bold> Vestibule with coiled penis inside, Philippines, Bohol, scale bar 3 mm [3270] (<abbrev xmlns:xlink="http://www.w3.org/1999/xlink" content-type="institution" xlink:title="National Museum of the Philippines, Manila, Philippines" id="ABBRID0ERZBM" xlink:type="simple">PNM</abbrev> 041220). Abbreviations: <bold>dd</bold> deferent duct <bold>dpp</bold> distal penial projections <bold>p</bold> penis <bold>ps</bold> penial sheath <bold>rm</bold> retractor muscle <bold>v</bold> vestibule.</p></caption><graphic xmlns:xlink="http://www.w3.org/1999/xlink" xlink:href="zookeys-763-001-g042.jpg" position="float" orientation="portrait" xlink:type="simple" id="oo_207177.jpg"/></fig><fig id="F43" position="float" orientation="portrait"><label>Figure 42.</label><caption><p>Penis, <italic><tp:taxon-name><tp:taxon-name-part taxon-name-part-type="genus" reg="Wallaconchis">Wallaconchis</tp:taxon-name-part> <tp:taxon-name-part taxon-name-part-type="species" reg="ater">ater</tp:taxon-name-part></tp:taxon-name></italic>, Indonesia. <bold>A</bold> Detail of distal portion when fully relaxed (with distal penial projections) and partial view of the coil, Indonesia, Halmahera, scale bar 500 μm [3393] (<abbrev xmlns:xlink="http://www.w3.org/1999/xlink" content-type="institution" xlink:title="National Museum of the Philippines, Manila, Philippines" id="ABBRID0E31BM" xlink:type="simple">PNM</abbrev> 041218) <bold>B</bold> Detail of distal portion when fully relaxed (with distal penial projections) and partial view of the coil, Halmahera, scale bar 500 μm [5125] (<abbrev xmlns:xlink="http://www.w3.org/1999/xlink" content-type="institution" xlink:title="Universitas Malikussaleh, North Aceh, Sumatra, Indonesia" id="ABBRID0ED2BM" xlink:type="simple">UMIZ</abbrev> 00054) <bold>C</bold> Partial view of the coil (with six loops), Philippines, Bohol, scale bar 500 μm [3266] (<abbrev xmlns:xlink="http://www.w3.org/1999/xlink" content-type="institution" xlink:title="National Museum of the Philippines, Manila, Philippines" id="ABBRID0EK2BM" xlink:type="simple">PNM</abbrev> 041214) <bold>D</bold> Cross-section showing the longitudinal fold, Bali, scale bar 300 μm [3137] (<abbrev xmlns:xlink="http://www.w3.org/1999/xlink" content-type="institution" xlink:title="Universitas Malikussaleh, North Aceh, Sumatra, Indonesia" id="ABBRID0ER2BM" xlink:type="simple">UMIZ</abbrev> 00053).</p></caption><graphic xmlns:xlink="http://www.w3.org/1999/xlink" xlink:href="zookeys-763-001-g043.jpg" position="float" orientation="portrait" xlink:type="simple" id="oo_207178.jpg"/></fig></tp:treatment-sec><tp:treatment-sec sec-type="remarks" id="SECID0E22BM"><title>Remarks.</title><p>Lesson’s original description of <italic><tp:taxon-name><tp:taxon-name-part taxon-name-part-type="genus" reg="Onchidium">Onchidium</tp:taxon-name-part> <tp:taxon-name-part taxon-name-part-type="species" reg="ater">ater</tp:taxon-name-part></tp:taxon-name></italic> was brief, mostly based on the external morphology, and lacked illustrations of the internal anatomy. Fortunately, some organs remain in the syntypes which display the diagnostic characters of <italic><tp:taxon-name><tp:taxon-name-part taxon-name-part-type="genus" reg="Wallaconchis">Wallaconchis</tp:taxon-name-part></tp:taxon-name></italic> (intestinal loops of type I and no rectal gland).</p><p>The male parts were removed from both syntypes by Labbé when he re-described them for his 1934 monograph. Therefore, only Lesson’s original description of the male parts and their re-description by Labbé can be used to determine the application of the name <italic><tp:taxon-name><tp:taxon-name-part taxon-name-part-type="genus" reg="Onchidium">O.</tp:taxon-name-part> <tp:taxon-name-part taxon-name-part-type="species" reg="ater">ater</tp:taxon-name-part></tp:taxon-name></italic>. <xref ref-type="bibr" rid="B31">Lesson (1830</xref>: 300, our translation from French) describes the penis as a “very elongated, cylindrical, twisted upon itself, and very contractile tube in the anterior part of the body.” Also, <xref ref-type="bibr" rid="B30">Labbé’s (1934</xref>: fig. 30) illustration of the penis of the syntypes of <italic><tp:taxon-name><tp:taxon-name-part taxon-name-part-type="genus" reg="Onchidium">O.</tp:taxon-name-part> <tp:taxon-name-part taxon-name-part-type="species" reg="ater">ater</tp:taxon-name-part></tp:taxon-name></italic> reveals that it consists of a coil of tight loops, which perfectly matches the penis of the species described here. In addition, the wide oviduct in the syntypes is consistent with this species. As a result, we apply the name <italic><tp:taxon-name><tp:taxon-name-part taxon-name-part-type="genus" reg="Onchidium">O.</tp:taxon-name-part> <tp:taxon-name-part taxon-name-part-type="species" reg="ater">ater</tp:taxon-name-part></tp:taxon-name></italic> to the species described here.</p><p>
              <xref ref-type="bibr" rid="B30">Labbé (1934</xref>: 206) also described “feathery gills” in the two syntypes of <italic><tp:taxon-name><tp:taxon-name-part taxon-name-part-type="genus" reg="Onchidium">O.</tp:taxon-name-part> <tp:taxon-name-part taxon-name-part-type="species" reg="ater">ater</tp:taxon-name-part></tp:taxon-name></italic>, which, as a result, he transferred to the genus <italic><tp:taxon-name><tp:taxon-name-part taxon-name-part-type="genus" reg="Scaphis">Scaphis</tp:taxon-name-part></tp:taxon-name></italic>. Labbé commonly made surprising mistakes, describing features in specimens in which they were clearly not present. In this case, there are no gills on the dorsal notum of the syntypes of <italic><tp:taxon-name><tp:taxon-name-part taxon-name-part-type="genus" reg="Onchidium">O.</tp:taxon-name-part> <tp:taxon-name-part taxon-name-part-type="species" reg="ater">ater</tp:taxon-name-part></tp:taxon-name></italic>. Labbé also described a penial accessory gland in the syntypes of <italic><tp:taxon-name><tp:taxon-name-part taxon-name-part-type="genus" reg="Onchidium">O.</tp:taxon-name-part> <tp:taxon-name-part taxon-name-part-type="species" reg="ater">ater</tp:taxon-name-part></tp:taxon-name></italic>. Because the male parts are missing (Labbé removed them), it is something that we cannot verify. However, given that there is no known onchidiid species in any other genus with this type of penial anatomy, Labbé’s description of an accessory penial gland is regarded as one of his numerous mistakes. Because of the errors he made when he re-described the two syntypes of <italic><tp:taxon-name><tp:taxon-name-part taxon-name-part-type="genus" reg="Onchidium">O.</tp:taxon-name-part> <tp:taxon-name-part taxon-name-part-type="species" reg="ater">ater</tp:taxon-name-part></tp:taxon-name></italic>, only <xref ref-type="bibr" rid="B30">Labbé’s (1934</xref>: fig. 30) illustration of the penis is cited as a description of <italic><tp:taxon-name><tp:taxon-name-part taxon-name-part-type="genus" reg="Wallaconchis">W.</tp:taxon-name-part> <tp:taxon-name-part taxon-name-part-type="species" reg="ater">ater</tp:taxon-name-part></tp:taxon-name></italic> in the list of references above.</p><p>The unique combination of characters observed on the lectotype of <italic><tp:taxon-name><tp:taxon-name-part taxon-name-part-type="genus" reg="Onchidium">Onchidium</tp:taxon-name-part> <tp:taxon-name-part taxon-name-part-type="species" reg="keiense">keiense</tp:taxon-name-part></tp:taxon-name></italic> (intestinal loops of type I, no rectal gland, male opening below the right tentacle, and no accessory penial gland) indicates that <italic><tp:taxon-name><tp:taxon-name-part taxon-name-part-type="genus" reg="Onchidium">O.</tp:taxon-name-part> <tp:taxon-name-part taxon-name-part-type="species" reg="keiense">keiense</tp:taxon-name-part></tp:taxon-name></italic> belongs to <italic><tp:taxon-name><tp:taxon-name-part taxon-name-part-type="genus" reg="Wallaconchis">Wallaconchis</tp:taxon-name-part></tp:taxon-name></italic>. The re-examination of the lectotype and most paralectotypes available for <italic><tp:taxon-name><tp:taxon-name-part taxon-name-part-type="genus" reg="Onchidium">O.</tp:taxon-name-part> <tp:taxon-name-part taxon-name-part-type="species" reg="keiense">keiense</tp:taxon-name-part></tp:taxon-name></italic> revealed no difference with the two syntypes of <italic><tp:taxon-name><tp:taxon-name-part taxon-name-part-type="genus" reg="Onchidium">O.</tp:taxon-name-part> <tp:taxon-name-part taxon-name-part-type="species" reg="ater">ater</tp:taxon-name-part></tp:taxon-name></italic> for the penial anatomy and the enlarged oviduct, therefore <italic><tp:taxon-name><tp:taxon-name-part taxon-name-part-type="genus" reg="Onchidium">O.</tp:taxon-name-part> <tp:taxon-name-part taxon-name-part-type="species" reg="keiense">keiense</tp:taxon-name-part></tp:taxon-name></italic> is identified here as a junior synonym of <italic><tp:taxon-name><tp:taxon-name-part taxon-name-part-type="genus" reg="Wallaconchis">W.</tp:taxon-name-part> <tp:taxon-name-part taxon-name-part-type="species" reg="ater">ater</tp:taxon-name-part></tp:taxon-name></italic>. However, not all paralectotypes of <italic><tp:taxon-name><tp:taxon-name-part taxon-name-part-type="genus" reg="Onchidium">O.</tp:taxon-name-part> <tp:taxon-name-part taxon-name-part-type="species" reg="keiense">keiense</tp:taxon-name-part></tp:taxon-name></italic> are part of <italic><tp:taxon-name><tp:taxon-name-part taxon-name-part-type="genus" reg="Wallaconchis">W.</tp:taxon-name-part> <tp:taxon-name-part taxon-name-part-type="species" reg="ater">ater</tp:taxon-name-part></tp:taxon-name></italic>: at least one paralectotype of <italic><tp:taxon-name><tp:taxon-name-part taxon-name-part-type="genus" reg="Onchidium">O.</tp:taxon-name-part> <tp:taxon-name-part taxon-name-part-type="species" reg="keiense">keiense</tp:taxon-name-part></tp:taxon-name></italic> belongs to the genus <italic><tp:taxon-name><tp:taxon-name-part taxon-name-part-type="genus" reg="Peronia">Peronia</tp:taxon-name-part></tp:taxon-name></italic> (due to the presence of an accessory gland and a different intestinal type). The designation of the lectotype makes it clear that the name <italic><tp:taxon-name><tp:taxon-name-part taxon-name-part-type="genus" reg="Onchidium">O.</tp:taxon-name-part> <tp:taxon-name-part taxon-name-part-type="species" reg="keiense">keiense</tp:taxon-name-part></tp:taxon-name></italic> applies to the species described by Hoffmann without an accessory gland.</p><p>
              <xref ref-type="bibr" rid="B25">Hoffmann (1926</xref>: 23) wrote that <italic><tp:taxon-name><tp:taxon-name-part taxon-name-part-type="genus" reg="Onchidium">O.</tp:taxon-name-part> <tp:taxon-name-part taxon-name-part-type="species" reg="keiense">keiense</tp:taxon-name-part></tp:taxon-name></italic> was very close to <italic><tp:taxon-name><tp:taxon-name-part taxon-name-part-type="genus" reg="Onchidium">O.</tp:taxon-name-part> <tp:taxon-name-part taxon-name-part-type="species" reg="ater">ater</tp:taxon-name-part></tp:taxon-name></italic>, but he was not convinced that the two were the same species because he thought that the cylindrical “organe excitateur” that Lesson described could have either been the penis or an accessory penial gland. If Hoffmann had been able to examine the syntypes of <italic><tp:taxon-name><tp:taxon-name-part taxon-name-part-type="genus" reg="Onchidium">O.</tp:taxon-name-part> <tp:taxon-name-part taxon-name-part-type="species" reg="ater">ater</tp:taxon-name-part></tp:taxon-name></italic>, he would have seen that the penial morphology is identical to <italic><tp:taxon-name><tp:taxon-name-part taxon-name-part-type="genus" reg="Onchidium">O.</tp:taxon-name-part> <tp:taxon-name-part taxon-name-part-type="species" reg="keiense">keiense</tp:taxon-name-part></tp:taxon-name></italic>. Hoffmann’s description of <italic><tp:taxon-name><tp:taxon-name-part taxon-name-part-type="genus" reg="Onchidium">O.</tp:taxon-name-part> <tp:taxon-name-part taxon-name-part-type="species" reg="keiense">keiense</tp:taxon-name-part></tp:taxon-name></italic> is consistent with <italic><tp:taxon-name><tp:taxon-name-part taxon-name-part-type="genus" reg="Wallaconchis">Wallaconchis</tp:taxon-name-part> <tp:taxon-name-part taxon-name-part-type="species" reg="ater">ater</tp:taxon-name-part></tp:taxon-name></italic>, except for the description of dorsal eyes. The dorsal notum of <italic><tp:taxon-name><tp:taxon-name-part taxon-name-part-type="genus" reg="Wallaconchis">W.</tp:taxon-name-part> <tp:taxon-name-part taxon-name-part-type="species" reg="ater">ater</tp:taxon-name-part></tp:taxon-name></italic> bears many papillae with three or four dorsal eyes on each papilla, while Hoffmann described 12 large papillae on the dorsal notum of <italic><tp:taxon-name><tp:taxon-name-part taxon-name-part-type="genus" reg="Onchidium">O.</tp:taxon-name-part> <tp:taxon-name-part taxon-name-part-type="species" reg="keiense">keiense</tp:taxon-name-part></tp:taxon-name></italic> with one dorsal eye each, and the central papillae with three or four eyes. Although the papillae are retracted in the lectotype and many paralectotypes, the presence of three or four dorsal eyes on all visible papillae was confirmed.</p><p>
              <xref ref-type="bibr" rid="B26">Hoffmann (1928</xref>: 81) examined additional specimens (he does not indicate how many) from Mindanao (Philippines) and Edam (a small Indonesian island near Jakarta) which he identified as <italic><tp:taxon-name><tp:taxon-name-part taxon-name-part-type="genus" reg="Onchidium">O.</tp:taxon-name-part> <tp:taxon-name-part taxon-name-part-type="species" reg="keiense">keiense</tp:taxon-name-part></tp:taxon-name></italic> in his subsequent revision of the <tp:taxon-name><tp:taxon-name-part taxon-name-part-type="family">Onchidiidae</tp:taxon-name-part></tp:taxon-name>. Hoffmann did not comment on the anatomy of these additional specimens (which were not examined for the present study). However, given that he is the original author of <italic><tp:taxon-name><tp:taxon-name-part taxon-name-part-type="genus" reg="Onchidium">O.</tp:taxon-name-part> <tp:taxon-name-part taxon-name-part-type="species" reg="keiense">keiense</tp:taxon-name-part></tp:taxon-name></italic>, it can be assumed that he recognized the distinct penial anatomy of this species. Mindanao is within the geographic range of <italic><tp:taxon-name><tp:taxon-name-part taxon-name-part-type="genus" reg="Wallaconchis">W.</tp:taxon-name-part> <tp:taxon-name-part taxon-name-part-type="species" reg="ater">ater</tp:taxon-name-part></tp:taxon-name></italic>. However, the presence of <italic><tp:taxon-name><tp:taxon-name-part taxon-name-part-type="genus" reg="Wallaconchis">W.</tp:taxon-name-part> <tp:taxon-name-part taxon-name-part-type="species" reg="ater">ater</tp:taxon-name-part></tp:taxon-name></italic> in Edam slightly expands to the west the geographic range delineated here based on our collections and expands the known distribution of <italic><tp:taxon-name><tp:taxon-name-part taxon-name-part-type="genus" reg="Wallaconchis">W.</tp:taxon-name-part> <tp:taxon-name-part taxon-name-part-type="species" reg="ater">ater</tp:taxon-name-part></tp:taxon-name></italic>.</p><p>
              <xref ref-type="bibr" rid="B25">Hoffmann (1926</xref>: 24, our translation from German) considered creating a new genus for <italic><tp:taxon-name><tp:taxon-name-part taxon-name-part-type="genus" reg="Onchidium">Onchidium</tp:taxon-name-part> <tp:taxon-name-part taxon-name-part-type="species" reg="keiense">keiense</tp:taxon-name-part></tp:taxon-name></italic>: “The peculiarity of the penis could almost suggest the idea that we are dealing here with a whole new genus. In the genus <italic><tp:taxon-name><tp:taxon-name-part taxon-name-part-type="genus" reg="Onchidium">Onchidium</tp:taxon-name-part></tp:taxon-name></italic> [spelled <italic><tp:taxon-name><tp:taxon-name-part taxon-name-part-type="genus" reg="Oncidium">Oncidium</tp:taxon-name-part></tp:taxon-name></italic>], however, there are already species which differ quite considerably from each other, so that I have no reason to create a new genus for my species.” Hoffmann recognized the similarity between some <italic><tp:taxon-name><tp:taxon-name-part taxon-name-part-type="genus" reg="Onchidium">Onchidium</tp:taxon-name-part></tp:taxon-name></italic> species transferred here to <italic><tp:taxon-name><tp:taxon-name-part taxon-name-part-type="genus" reg="Wallaconchis">Wallaconchis</tp:taxon-name-part></tp:taxon-name></italic> (i.e., <italic><tp:taxon-name><tp:taxon-name-part taxon-name-part-type="genus" reg="Onchidium">O.</tp:taxon-name-part> <tp:taxon-name-part taxon-name-part-type="species" reg="buetschlii">buetschlii</tp:taxon-name-part></tp:taxon-name></italic>, <italic><tp:taxon-name><tp:taxon-name-part taxon-name-part-type="genus" reg="Onchidium">O.</tp:taxon-name-part> <tp:taxon-name-part taxon-name-part-type="species" reg="nangkauriense">nangkauriense</tp:taxon-name-part></tp:taxon-name></italic>, and <italic><tp:taxon-name><tp:taxon-name-part taxon-name-part-type="genus" reg="Onchidium">O.</tp:taxon-name-part> <tp:taxon-name-part taxon-name-part-type="species" reg="ovale">ovale</tp:taxon-name-part></tp:taxon-name></italic>), but he did not comment on the similarity between <italic><tp:taxon-name><tp:taxon-name-part taxon-name-part-type="genus" reg="Onchidium">O.</tp:taxon-name-part> <tp:taxon-name-part taxon-name-part-type="species" reg="keiense">keiense</tp:taxon-name-part></tp:taxon-name></italic> and these species. However, in his identification key, <xref ref-type="bibr" rid="B26">Hoffmann (1928</xref>: 109–110) listed <italic><tp:taxon-name><tp:taxon-name-part taxon-name-part-type="genus" reg="Onchidium">O.</tp:taxon-name-part> <tp:taxon-name-part taxon-name-part-type="species" reg="keiense">keiense</tp:taxon-name-part></tp:taxon-name></italic> in the same part of the key as the <italic><tp:taxon-name><tp:taxon-name-part taxon-name-part-type="genus" reg="Onchidium">Onchidium</tp:taxon-name-part></tp:taxon-name></italic> species transferred here to <italic><tp:taxon-name><tp:taxon-name-part taxon-name-part-type="genus" reg="Wallaconchis">Wallaconchis</tp:taxon-name-part></tp:taxon-name></italic>, using exactly the same characters: no accessory penial gland, no rectal gland, and intestinal loops of type I. So, even though Hoffmann showed in his identification key that those species are similar, he did not create or name any group for them. Also, in that same part of the key, Hoffmann listed <italic><tp:taxon-name><tp:taxon-name-part taxon-name-part-type="genus" reg="Onchidium">O.</tp:taxon-name-part> <tp:taxon-name-part taxon-name-part-type="species" reg="papuanum">papuanum</tp:taxon-name-part></tp:taxon-name></italic> and <italic><tp:taxon-name><tp:taxon-name-part taxon-name-part-type="genus" reg="Onchidium">O.</tp:taxon-name-part> <tp:taxon-name-part taxon-name-part-type="species" reg="palaense">palaense</tp:taxon-name-part></tp:taxon-name></italic>. He must have assumed that the intestinal loops in these two species are of type I because there is no indication in the original descriptions that their intestinal loops are actually of type I and Hoffmann did not comment on the type material (which is lost for both species). However, the position of the male opening in the original descriptions of <italic><tp:taxon-name><tp:taxon-name-part taxon-name-part-type="genus" reg="Onchidium">O.</tp:taxon-name-part> <tp:taxon-name-part taxon-name-part-type="species" reg="papuanum">papuanum</tp:taxon-name-part></tp:taxon-name></italic> and <italic><tp:taxon-name><tp:taxon-name-part taxon-name-part-type="genus" reg="Onchidium">O.</tp:taxon-name-part> <tp:taxon-name-part taxon-name-part-type="species" reg="palaense">palaense</tp:taxon-name-part></tp:taxon-name></italic> (to the left of right tentacle) indicates that these two names do not apply to <italic><tp:taxon-name><tp:taxon-name-part taxon-name-part-type="genus" reg="Wallaconchis">Wallaconchis</tp:taxon-name-part></tp:taxon-name></italic> species.</p><p>
              <xref ref-type="bibr" rid="B25">Hoffmann (1926</xref>:23) wrote that <italic><tp:taxon-name><tp:taxon-name-part taxon-name-part-type="genus" reg="Wallaconchis">W.</tp:taxon-name-part> <tp:taxon-name-part taxon-name-part-type="species" reg="keiense">keiense</tp:taxon-name-part></tp:taxon-name></italic> seemed to be like <italic><tp:taxon-name><tp:taxon-name-part taxon-name-part-type="genus" reg="Onchidium">Onchidium</tp:taxon-name-part> <tp:taxon-name-part taxon-name-part-type="species" reg="cinereum">cinereum</tp:taxon-name-part></tp:taxon-name></italic> Quoy &amp; Gaimard, 1832, but his comparison was based on <xref ref-type="bibr" rid="B38">Semper’s (1880</xref>: pl. 20, fig. 11, pl. 23, fig. 13; 1882:286) description of new specimens from Tonga-tabu [Tongatapu Island, Tonga] which he received from the Museum Godeffroy, instead of Quoy and Gaimard’s original type material (from Tonga). The type material of <italic><tp:taxon-name><tp:taxon-name-part taxon-name-part-type="genus" reg="Onchidium">O.</tp:taxon-name-part> <tp:taxon-name-part taxon-name-part-type="species" reg="cinereum">cinereum</tp:taxon-name-part></tp:taxon-name></italic> could not be located. <italic><tp:taxon-name><tp:taxon-name-part taxon-name-part-type="genus" reg="Onchidium">Onchidium</tp:taxon-name-part> <tp:taxon-name-part taxon-name-part-type="species" reg="cinereum">cinereum</tp:taxon-name-part></tp:taxon-name></italic> should likely be regarded as a <italic>nomen dubium</italic> because and it is unclear to which genus it belongs. Hoffmann also found an enlarged oviduct in <italic><tp:taxon-name><tp:taxon-name-part taxon-name-part-type="genus" reg="Onchidium">Onchidium</tp:taxon-name-part> <tp:taxon-name-part taxon-name-part-type="species" reg="aberrans">aberrans</tp:taxon-name-part></tp:taxon-name></italic> Semper, 1882 similar to the oviduct found in <italic><tp:taxon-name><tp:taxon-name-part taxon-name-part-type="genus" reg="Onchidium">O.</tp:taxon-name-part> <tp:taxon-name-part taxon-name-part-type="species" reg="keiense">keiense</tp:taxon-name-part></tp:taxon-name></italic>, but <italic><tp:taxon-name><tp:taxon-name-part taxon-name-part-type="genus" reg="Onchidium">O.</tp:taxon-name-part> <tp:taxon-name-part taxon-name-part-type="species" reg="aberrans">aberrans</tp:taxon-name-part></tp:taxon-name></italic> does not belong to <italic><tp:taxon-name><tp:taxon-name-part taxon-name-part-type="genus" reg="Wallaconchis">Wallaconchis</tp:taxon-name-part></tp:taxon-name></italic> as it lacks the diagnostic characters of <italic><tp:taxon-name><tp:taxon-name-part taxon-name-part-type="genus" reg="Wallaconchis">Wallaconchis</tp:taxon-name-part></tp:taxon-name></italic>.</p><p>Hoffmann did not illustrate the coiled penis of <italic><tp:taxon-name><tp:taxon-name-part taxon-name-part-type="genus" reg="Onchidium">O.</tp:taxon-name-part> <tp:taxon-name-part taxon-name-part-type="species" reg="keiense">keiense</tp:taxon-name-part></tp:taxon-name></italic> (the penial complex was illustrated with the vestibule and did not show the loops inside), which made it difficult for others to identify the diagnostic character of <italic><tp:taxon-name><tp:taxon-name-part taxon-name-part-type="genus" reg="Onchidium">O.</tp:taxon-name-part> <tp:taxon-name-part taxon-name-part-type="species" reg="keiense">keiense</tp:taxon-name-part></tp:taxon-name></italic>. Labbé did not recognize the similarity between the syntypes of <italic><tp:taxon-name><tp:taxon-name-part taxon-name-part-type="genus" reg="Onchidium">O.</tp:taxon-name-part> <tp:taxon-name-part taxon-name-part-type="species" reg="ater">ater</tp:taxon-name-part></tp:taxon-name></italic> which he examined and Hoffmann’s description of <italic><tp:taxon-name><tp:taxon-name-part taxon-name-part-type="genus" reg="Onchidium">O.</tp:taxon-name-part> <tp:taxon-name-part taxon-name-part-type="species" reg="keiense">keiense</tp:taxon-name-part></tp:taxon-name></italic>. Labbé moved <italic><tp:taxon-name><tp:taxon-name-part taxon-name-part-type="genus" reg="Onchidium">O.</tp:taxon-name-part> <tp:taxon-name-part taxon-name-part-type="species" reg="keiense">keiense</tp:taxon-name-part></tp:taxon-name></italic> to his genus <italic><tp:taxon-name><tp:taxon-name-part taxon-name-part-type="genus" reg="Paraoncidium">Paraoncidium</tp:taxon-name-part></tp:taxon-name></italic> Labbé, 1934, which he created for a series of <italic><tp:taxon-name><tp:taxon-name-part taxon-name-part-type="genus" reg="Onchidium">Onchidium</tp:taxon-name-part></tp:taxon-name></italic> species with no accessory gland and no rectal gland, but he did not examine any new material for <italic><tp:taxon-name><tp:taxon-name-part taxon-name-part-type="genus" reg="Onchidium">O.</tp:taxon-name-part> <tp:taxon-name-part taxon-name-part-type="species" reg="keiense">keiense</tp:taxon-name-part></tp:taxon-name></italic>. Note that <italic><tp:taxon-name><tp:taxon-name-part taxon-name-part-type="genus" reg="Paraoncidium">Paraoncidium</tp:taxon-name-part></tp:taxon-name></italic> is a junior synonym of <italic><tp:taxon-name><tp:taxon-name-part taxon-name-part-type="genus" reg="Onchidina">Onchidina</tp:taxon-name-part></tp:taxon-name></italic> (<xref ref-type="bibr" rid="B16">Dayrat and Goulding 2017</xref>).</p><p>Another species, <italic><tp:taxon-name><tp:taxon-name-part taxon-name-part-type="genus" reg="Onchidium">Onchidium</tp:taxon-name-part> <tp:taxon-name-part taxon-name-part-type="species" reg="ferrugineum">ferrugineum</tp:taxon-name-part></tp:taxon-name></italic> Lesson, 1830 was described from the same type locality as <italic><tp:taxon-name><tp:taxon-name-part taxon-name-part-type="genus" reg="Onchidium">O.</tp:taxon-name-part> <tp:taxon-name-part taxon-name-part-type="species" reg="ater">ater</tp:taxon-name-part></tp:taxon-name></italic> (Manokwari, West Papua, Indonesia). The number of syntypes was not included in Lesson’s original description, but <xref ref-type="bibr" rid="B30">Labbé (1934</xref>: 214) indicates that he examined four syntypes, one of which was “completely emptied of its viscera.” There are now only three syntypes left in the jar (36/25 mm, 35/19 mm, and 30/18 mm), suggesting that one of the syntypes was lost (<abbrev xmlns:xlink="http://www.w3.org/1999/xlink" content-type="institution" xlink:title="Muséum national d’histoire naturelle, Paris, France" id="ABBRID0EUVCM" xlink:type="simple">MNHN</abbrev> 22951). <xref ref-type="bibr" rid="B31">Lesson’s (1830</xref>: 301) description of the penis of <italic><tp:taxon-name><tp:taxon-name-part taxon-name-part-type="genus" reg="Onchidium">O.</tp:taxon-name-part> <tp:taxon-name-part taxon-name-part-type="species" reg="ferrugineum">ferrugineum</tp:taxon-name-part></tp:taxon-name></italic> as cylindrical and very twisted is remarkably similar to his description of the penis of <italic><tp:taxon-name><tp:taxon-name-part taxon-name-part-type="genus" reg="Onchidium">O.</tp:taxon-name-part> <tp:taxon-name-part taxon-name-part-type="species" reg="ater">ater</tp:taxon-name-part></tp:taxon-name></italic>. However, Lesson also clearly specifies that gills are present on the dorsal notum. A re-examination of the three syntypes of <italic><tp:taxon-name><tp:taxon-name-part taxon-name-part-type="genus" reg="Onchidium">O.</tp:taxon-name-part> <tp:taxon-name-part taxon-name-part-type="species" reg="ferrugineum">ferrugineum</tp:taxon-name-part></tp:taxon-name></italic> shows that they are part of two different genera: the largest syntype (36/25 mm) bears gills (only found in species of the genus <italic><tp:taxon-name><tp:taxon-name-part taxon-name-part-type="genus" reg="Peronia">Peronia</tp:taxon-name-part></tp:taxon-name></italic>) while the two other syntypes do not. To clarify the application of <italic><tp:taxon-name><tp:taxon-name-part taxon-name-part-type="genus" reg="Onchidium">O.</tp:taxon-name-part> <tp:taxon-name-part taxon-name-part-type="species" reg="ferrugineum">ferrugineum</tp:taxon-name-part></tp:taxon-name></italic>, the largest syntype with gills is designated here as the lectotype (and now clearly labeled in the jar). Therefore, the name-bearing type of <italic><tp:taxon-name><tp:taxon-name-part taxon-name-part-type="genus" reg="Onchidium">O.</tp:taxon-name-part> <tp:taxon-name-part taxon-name-part-type="species" reg="ferrugineum">ferrugineum</tp:taxon-name-part></tp:taxon-name></italic> is part of a <italic><tp:taxon-name><tp:taxon-name-part taxon-name-part-type="genus" reg="Peronia">Peronia</tp:taxon-name-part></tp:taxon-name></italic> species. Both paralectotypes display the diagnostic characters of <italic><tp:taxon-name><tp:taxon-name-part taxon-name-part-type="genus" reg="Wallaconchis">Wallaconchis</tp:taxon-name-part></tp:taxon-name></italic>, and the penis left in one of the paralectotypes is identical to the large, coiled penis of <italic><tp:taxon-name><tp:taxon-name-part taxon-name-part-type="genus" reg="Wallaconchis">W.</tp:taxon-name-part> <tp:taxon-name-part taxon-name-part-type="species" reg="ater">ater</tp:taxon-name-part></tp:taxon-name></italic> and <italic><tp:taxon-name><tp:taxon-name-part taxon-name-part-type="genus" reg="Wallaconchis">W.</tp:taxon-name-part> <tp:taxon-name-part taxon-name-part-type="species" reg="keiense">keiense</tp:taxon-name-part></tp:taxon-name></italic>. However, because the paralectotypes no longer have any name-bearing function, <italic><tp:taxon-name><tp:taxon-name-part taxon-name-part-type="genus" reg="Onchidium">O.</tp:taxon-name-part> <tp:taxon-name-part taxon-name-part-type="species" reg="ferrugineum">ferrugineum</tp:taxon-name-part></tp:taxon-name></italic> applies to a <italic><tp:taxon-name><tp:taxon-name-part taxon-name-part-type="genus" reg="Peronia">Peronia</tp:taxon-name-part></tp:taxon-name></italic> species and cannot apply to a <italic><tp:taxon-name><tp:taxon-name-part taxon-name-part-type="genus" reg="Wallaconchis">Wallaconchis</tp:taxon-name-part></tp:taxon-name></italic> species. Because Labbé’s re-description is based on specimens from two different species (and two different genera), only <xref ref-type="bibr" rid="B30">Labbé’s (1934</xref>: fig. 50) illustration of the penis of a paralectotype of <italic><tp:taxon-name><tp:taxon-name-part taxon-name-part-type="genus" reg="Onchidium">O.</tp:taxon-name-part> <tp:taxon-name-part taxon-name-part-type="species" reg="ferrugineum">ferrugineum</tp:taxon-name-part></tp:taxon-name></italic> is cited as a description of <italic><tp:taxon-name><tp:taxon-name-part taxon-name-part-type="genus" reg="Wallaconchis">W.</tp:taxon-name-part> <tp:taxon-name-part taxon-name-part-type="species" reg="ater">ater</tp:taxon-name-part></tp:taxon-name></italic> in the list of references above.</p><p>
              <xref ref-type="bibr" rid="B7">Bretnall (1919)</xref> translated Lesson’s description of <italic><tp:taxon-name><tp:taxon-name-part taxon-name-part-type="genus" reg="Onchidium">O.</tp:taxon-name-part> <tp:taxon-name-part taxon-name-part-type="species" reg="ater">ater</tp:taxon-name-part></tp:taxon-name></italic> but did not examine any new material. <xref ref-type="bibr" rid="B21">Gray (1850)</xref> and <xref ref-type="bibr" rid="B1">Adams and Adams (1858)</xref> mentioned the name <italic><tp:taxon-name><tp:taxon-name-part taxon-name-part-type="genus" reg="Oncidiella">Oncidiella</tp:taxon-name-part> <tp:taxon-name-part taxon-name-part-type="species" reg="nigra">nigra</tp:taxon-name-part></tp:taxon-name></italic> Lesson, but, as <xref ref-type="bibr" rid="B45">Tapparone-Canefri (1883)</xref> first suggested, Lesson did not describe a species with this name, and these authors likely made the error of using the name <italic><tp:taxon-name><tp:taxon-name-part taxon-name-part-type="genus" reg="Oncidiella">O.</tp:taxon-name-part> <tp:taxon-name-part taxon-name-part-type="species" reg="nigra">nigra</tp:taxon-name-part></tp:taxon-name></italic> for <italic><tp:taxon-name><tp:taxon-name-part taxon-name-part-type="genus" reg="Onchidium">O.</tp:taxon-name-part> <tp:taxon-name-part taxon-name-part-type="species" reg="ater">ater</tp:taxon-name-part></tp:taxon-name></italic> (both <italic><tp:taxon-name><tp:taxon-name-part taxon-name-part-type="genus" reg="Onchidium"/><tp:taxon-name-part taxon-name-part-type="species" reg="ater">ater</tp:taxon-name-part></tp:taxon-name></italic> and <italic><tp:taxon-name><tp:taxon-name-part taxon-name-part-type="genus" reg="Oncidiella"/><tp:taxon-name-part taxon-name-part-type="species" reg="nigra">nigra</tp:taxon-name-part></tp:taxon-name></italic> mean black in Latin). <xref ref-type="bibr" rid="B21">Gray (1850)</xref> did not include a description to accompany the name <italic><tp:taxon-name><tp:taxon-name-part taxon-name-part-type="genus" reg="Oncidiella">O.</tp:taxon-name-part> <tp:taxon-name-part taxon-name-part-type="species" reg="nigra">nigra</tp:taxon-name-part></tp:taxon-name></italic>, but included an illustration (pl. 181, fig. 7) of the dorsal notum of an animal which could be a <italic><tp:taxon-name><tp:taxon-name-part taxon-name-part-type="genus" reg="Wallaconchis">Wallaconchis</tp:taxon-name-part></tp:taxon-name></italic> species but cannot be positively identified. <xref ref-type="bibr" rid="B1">Adams and Adams (1858)</xref> only listed the name <italic><tp:taxon-name><tp:taxon-name-part taxon-name-part-type="genus" reg="Oncidiella">O.</tp:taxon-name-part> <tp:taxon-name-part taxon-name-part-type="species" reg="nigra">nigra</tp:taxon-name-part></tp:taxon-name></italic> without commenting on it. Finally, <xref ref-type="bibr" rid="B26">Hoffmann (1928)</xref> and <xref ref-type="bibr" rid="B30">Labbé (1934)</xref> adopted Tapparone-Canefri’s conclusion that <italic><tp:taxon-name><tp:taxon-name-part taxon-name-part-type="genus" reg="Oncidiella">O.</tp:taxon-name-part> <tp:taxon-name-part taxon-name-part-type="species" reg="nigra">nigra</tp:taxon-name-part></tp:taxon-name></italic> was mistakenly used to refer to <italic><tp:taxon-name><tp:taxon-name-part taxon-name-part-type="genus" reg="Onchidium">O.</tp:taxon-name-part> <tp:taxon-name-part taxon-name-part-type="species" reg="ater">ater</tp:taxon-name-part></tp:taxon-name></italic>.</p></tp:treatment-sec><tp:treatment-sec><!--Section generated to contain objects referenced in tp:taxon-treatment.--><table-wrap id="T3" position="float" orientation="portrait"><label>Table 3.</label><caption><p>Habitats where <italic><tp:taxon-name><tp:taxon-name-part taxon-name-part-type="genus" reg="Wallaconchis">Wallaconchis</tp:taxon-name-part></tp:taxon-name></italic> species occur.</p></caption><table id="TID0ERUAK" rules="all"><tbody><tr><th rowspan="1" colspan="1">Species</th><th rowspan="1" colspan="1">Mud</th><th rowspan="1" colspan="1">Coarse sand</th><th rowspan="1" colspan="1">Coral rubble</th><th rowspan="1" colspan="1">Rocks</th><th rowspan="1" colspan="1">Sandy mud</th><th rowspan="1" colspan="1">Fine sand</th></tr><tr><td rowspan="1" colspan="1">
                      <italic><tp:taxon-name><tp:taxon-name-part taxon-name-part-type="genus" reg="Wallaconchis">W.</tp:taxon-name-part> <tp:taxon-name-part taxon-name-part-type="species" reg="sinanui">sinanui</tp:taxon-name-part></tp:taxon-name></italic>
                    </td><td rowspan="1" colspan="1">✓</td><td rowspan="1" colspan="1"/><td rowspan="1" colspan="1"/><td rowspan="1" colspan="1"/><td rowspan="1" colspan="1"/><td rowspan="1" colspan="1"/></tr><tr><td rowspan="1" colspan="1">
                      <italic><tp:taxon-name><tp:taxon-name-part taxon-name-part-type="genus" reg="Wallaconchis">W.</tp:taxon-name-part> <tp:taxon-name-part taxon-name-part-type="species" reg="uncinus">uncinus</tp:taxon-name-part></tp:taxon-name></italic>
                    </td><td rowspan="1" colspan="1">✓</td><td rowspan="1" colspan="1"/><td rowspan="1" colspan="1"/><td rowspan="1" colspan="1"/><td rowspan="1" colspan="1"/><td rowspan="1" colspan="1"/></tr><tr><td rowspan="1" colspan="1">
                      <italic><tp:taxon-name><tp:taxon-name-part taxon-name-part-type="genus" reg="Wallaconchis">W.</tp:taxon-name-part> <tp:taxon-name-part taxon-name-part-type="species" reg="buetschlii">buetschlii</tp:taxon-name-part></tp:taxon-name></italic>
                    </td><td rowspan="1" colspan="1">✓</td><td rowspan="1" colspan="1">✓</td><td rowspan="1" colspan="1"/><td rowspan="1" colspan="1"/><td rowspan="1" colspan="1">✓</td><td rowspan="1" colspan="1"/></tr><tr><td rowspan="1" colspan="1">
                      <italic><tp:taxon-name><tp:taxon-name-part taxon-name-part-type="genus" reg="Wallaconchis">W.</tp:taxon-name-part> <tp:taxon-name-part taxon-name-part-type="species" reg="gracile">gracile</tp:taxon-name-part></tp:taxon-name></italic>
                    </td><td rowspan="1" colspan="1"/><td rowspan="1" colspan="1"/><td rowspan="1" colspan="1"/><td rowspan="1" colspan="1"/><td rowspan="1" colspan="1">✓</td><td rowspan="1" colspan="1"/></tr><tr><td rowspan="1" colspan="1">
                      <italic><tp:taxon-name><tp:taxon-name-part taxon-name-part-type="genus" reg="Wallaconchis">W.</tp:taxon-name-part> <tp:taxon-name-part taxon-name-part-type="species" reg="nangkauriense">nangkauriense</tp:taxon-name-part></tp:taxon-name></italic>
                    </td><td rowspan="1" colspan="1"/><td rowspan="1" colspan="1"/><td rowspan="1" colspan="1">✓</td><td rowspan="1" colspan="1"/><td rowspan="1" colspan="1"/><td rowspan="1" colspan="1"/></tr><tr><td rowspan="1" colspan="1">
                      <italic><tp:taxon-name><tp:taxon-name-part taxon-name-part-type="genus" reg="Wallaconchis">W.</tp:taxon-name-part> <tp:taxon-name-part taxon-name-part-type="species" reg="ater">ater</tp:taxon-name-part></tp:taxon-name></italic>
                    </td><td rowspan="1" colspan="1"/><td rowspan="1" colspan="1"/><td rowspan="1" colspan="1">✓</td><td rowspan="1" colspan="1"/><td rowspan="1" colspan="1"/><td rowspan="1" colspan="1"/></tr><tr><td rowspan="1" colspan="1">
                      <italic><tp:taxon-name><tp:taxon-name-part taxon-name-part-type="genus" reg="Wallaconchis">W.</tp:taxon-name-part> <tp:taxon-name-part taxon-name-part-type="species" reg="graniferum">graniferum</tp:taxon-name-part></tp:taxon-name></italic>
                    </td><td rowspan="1" colspan="1"/><td rowspan="1" colspan="1"/><td rowspan="1" colspan="1"/><td rowspan="1" colspan="1"/><td rowspan="1" colspan="1"/><td rowspan="1" colspan="1">✓</td></tr><tr><td rowspan="1" colspan="1">
                      <italic><tp:taxon-name><tp:taxon-name-part taxon-name-part-type="genus" reg="Wallaconchis">W.</tp:taxon-name-part> <tp:taxon-name-part taxon-name-part-type="species" reg="achleitneri">achleitneri</tp:taxon-name-part></tp:taxon-name></italic>
                    </td><td rowspan="1" colspan="1"/><td rowspan="1" colspan="1">✓</td><td rowspan="1" colspan="1"/><td rowspan="1" colspan="1"/><td rowspan="1" colspan="1"/><td rowspan="1" colspan="1"/></tr><tr><td rowspan="1" colspan="1">
                      <italic><tp:taxon-name><tp:taxon-name-part taxon-name-part-type="genus" reg="Wallaconchis">W.</tp:taxon-name-part> <tp:taxon-name-part taxon-name-part-type="species" reg="comendadori">comendadori</tp:taxon-name-part></tp:taxon-name></italic>
                    </td><td rowspan="1" colspan="1"/><td rowspan="1" colspan="1"/><td rowspan="1" colspan="1"/><td rowspan="1" colspan="1">✓</td><td rowspan="1" colspan="1"/><td rowspan="1" colspan="1"/></tr><tr><td rowspan="1" colspan="1">
                      <italic><tp:taxon-name><tp:taxon-name-part taxon-name-part-type="genus" reg="Wallaconchis">W.</tp:taxon-name-part> <tp:taxon-name-part taxon-name-part-type="species" reg="melanesiensis">melanesiensis</tp:taxon-name-part></tp:taxon-name></italic>
                    </td><td rowspan="1" colspan="1"/><td rowspan="1" colspan="1"/><td rowspan="1" colspan="1"/><td rowspan="1" colspan="1">✓</td><td rowspan="1" colspan="1"/><td rowspan="1" colspan="1"/></tr></tbody></table></table-wrap><table-wrap id="T5" position="float" orientation="portrait"><label>Table 5.</label><caption><p>Summary of traits that can help identify <italic><tp:taxon-name><tp:taxon-name-part taxon-name-part-type="genus" reg="Wallaconchis">Wallaconchis</tp:taxon-name-part></tp:taxon-name></italic> species. Observations between parentheses are less common. All traits may be subject to individual variation. Traits are described in detail in the corresponding species descriptions.</p></caption><table id="TID0ENSCK" rules="all"><tbody><tr><th rowspan="1" colspan="1">Species</th><th rowspan="1" colspan="1">Dorsal color</th><th rowspan="1" colspan="1">Hyponotum color</th><th rowspan="1" colspan="1">Penis</th><th rowspan="1" colspan="1">Oviduct</th></tr><tr><td rowspan="1" colspan="1">
                      <italic><tp:taxon-name><tp:taxon-name-part taxon-name-part-type="genus" reg="Wallaconchis">W.</tp:taxon-name-part> <tp:taxon-name-part taxon-name-part-type="species" reg="sinanui">sinanui</tp:taxon-name-part></tp:taxon-name></italic>
                    </td><td rowspan="1" colspan="1">Brown with dark brown mottling</td><td rowspan="1" colspan="1">Brownish-grey</td><td rowspan="1" colspan="1">Narrow, within penial sheath</td><td rowspan="1" colspan="1">Narrow</td></tr><tr><td rowspan="1" colspan="1">
                      <italic><tp:taxon-name><tp:taxon-name-part taxon-name-part-type="genus" reg="Wallaconchis">W.</tp:taxon-name-part> <tp:taxon-name-part taxon-name-part-type="species" reg="uncinus">uncinus</tp:taxon-name-part></tp:taxon-name></italic>
                    </td><td rowspan="1" colspan="1">Brown, mottle brown and orange (red, black)</td><td rowspan="1" colspan="1">Light grey, cream, light orange</td><td rowspan="1" colspan="1">Loops with curved hooks, in vestibule</td><td rowspan="1" colspan="1">Wide</td></tr><tr><td rowspan="1" colspan="1">
                      <italic><tp:taxon-name><tp:taxon-name-part taxon-name-part-type="genus" reg="Wallaconchis">W.</tp:taxon-name-part> <tp:taxon-name-part taxon-name-part-type="species" reg="buetschlii">buetschlii</tp:taxon-name-part></tp:taxon-name></italic>
                    </td><td rowspan="1" colspan="1">Grey-brown (red, yellow-brown)</td><td rowspan="1" colspan="1">Dark grey, light grey, cream</td><td rowspan="1" colspan="1">No penial sheath. Internal longitudinal ridges</td><td rowspan="1" colspan="1">Narrow, in membrane attached to body wall</td></tr><tr><td rowspan="1" colspan="1">
                      <italic><tp:taxon-name><tp:taxon-name-part taxon-name-part-type="genus" reg="Wallaconchis">W.</tp:taxon-name-part> <tp:taxon-name-part taxon-name-part-type="species" reg="gracile">gracile</tp:taxon-name-part></tp:taxon-name></italic>
                    </td><td rowspan="1" colspan="1">Brown (yellow, brown with patches of yellow, orange, or red)</td><td rowspan="1" colspan="1">Light yellow-orange</td><td rowspan="1" colspan="1">Narrow tube within penial sheath</td><td rowspan="1" colspan="1">Narrow, in membrane attached to body wall</td></tr><tr><td rowspan="1" colspan="1">
                      <italic><tp:taxon-name><tp:taxon-name-part taxon-name-part-type="genus" reg="Wallaconchis">W.</tp:taxon-name-part> <tp:taxon-name-part taxon-name-part-type="species" reg="nangkauriense">nangkauriense</tp:taxon-name-part></tp:taxon-name></italic>
                    </td><td rowspan="1" colspan="1">Extremely variable: grey, red, yellow, black, orange, brown, green</td><td rowspan="1" colspan="1">Light grey, cream (dark grey, white)</td><td rowspan="1" colspan="1">Narrow tube within vestibule</td><td rowspan="1" colspan="1">Extremely long, slightly narrow</td></tr><tr><td rowspan="1" colspan="1">
                      <italic><tp:taxon-name><tp:taxon-name-part taxon-name-part-type="genus" reg="Wallaconchis">W.</tp:taxon-name-part> <tp:taxon-name-part taxon-name-part-type="species" reg="ater">ater</tp:taxon-name-part></tp:taxon-name></italic>
                    </td><td rowspan="1" colspan="1">Extremely variable: grey, red, yellow, black, brown, green</td><td rowspan="1" colspan="1">Grey, cream, yellow-grey, yellow-orange</td><td rowspan="1" colspan="1">Loops form a coil in vestibule</td><td rowspan="1" colspan="1">Wide</td></tr><tr><td rowspan="1" colspan="1">
                      <italic><tp:taxon-name><tp:taxon-name-part taxon-name-part-type="genus" reg="Wallaconchis">W.</tp:taxon-name-part> <tp:taxon-name-part taxon-name-part-type="species" reg="graniferum">graniferum</tp:taxon-name-part></tp:taxon-name></italic>
                    </td><td rowspan="1" colspan="1">Brown, orange, yellow</td><td rowspan="1" colspan="1">Beige-orange, cream or white</td><td rowspan="1" colspan="1">Bears straight hooks, in vestibule</td><td rowspan="1" colspan="1">Wide</td></tr><tr><td rowspan="1" colspan="1">
                      <italic><tp:taxon-name><tp:taxon-name-part taxon-name-part-type="genus" reg="Wallaconchis">W.</tp:taxon-name-part> <tp:taxon-name-part taxon-name-part-type="species" reg="achleitneri">achleitneri</tp:taxon-name-part></tp:taxon-name></italic>
                    </td><td rowspan="1" colspan="1">Brown-grey</td><td rowspan="1" colspan="1">Light yellow-grey</td><td rowspan="1" colspan="1">Narrow, within vestibule</td><td rowspan="1" colspan="1">Slightly narrow</td></tr><tr><td rowspan="1" colspan="1">
                      <italic><tp:taxon-name><tp:taxon-name-part taxon-name-part-type="genus" reg="Wallaconchis">W.</tp:taxon-name-part> <tp:taxon-name-part taxon-name-part-type="species" reg="comendadori">comendadori</tp:taxon-name-part></tp:taxon-name></italic>
                    </td><td rowspan="1" colspan="1">Brown, black (with patches brown, yellow, grey, red, black)</td><td rowspan="1" colspan="1">Yellow-orange, grey, or both</td><td rowspan="1" colspan="1">Narrow, within penial sheath</td><td rowspan="1" colspan="1">Narrow</td></tr><tr><td rowspan="1" colspan="1">
                      <italic><tp:taxon-name><tp:taxon-name-part taxon-name-part-type="genus" reg="Wallaconchis">W.</tp:taxon-name-part> <tp:taxon-name-part taxon-name-part-type="species" reg="melanesiensis">melanesiensis</tp:taxon-name-part></tp:taxon-name></italic>
                    </td><td rowspan="1" colspan="1">Grey, black (red-black), brown</td><td rowspan="1" colspan="1">Light grey, bluish-grey</td><td rowspan="1" colspan="1">Narrow, within penial sheath</td><td rowspan="1" colspan="1">Narrow</td></tr></tbody></table></table-wrap><table-wrap id="T4" position="float" orientation="portrait"><label>Table 4.</label><caption><p>Radular forumulae in <italic><tp:taxon-name><tp:taxon-name-part taxon-name-part-type="genus" reg="Wallaconchis">Wallaconchis</tp:taxon-name-part></tp:taxon-name></italic> species.</p></caption><table id="TID0ENNBK" rules="all"><tbody><tr><th rowspan="1" colspan="1">Species</th><th rowspan="1" colspan="1">Radular formula</th><th rowspan="1" colspan="1">Specimen size (length, in mm)</th><th rowspan="1" colspan="1">Catalog Numbers</th><th rowspan="1" colspan="1">DNA extraction number</th></tr><tr><td rowspan="3" colspan="1">
                      <italic><tp:taxon-name><tp:taxon-name-part taxon-name-part-type="genus" reg="Wallaconchis">W.</tp:taxon-name-part> <tp:taxon-name-part taxon-name-part-type="species" reg="sinanui">sinanui</tp:taxon-name-part></tp:taxon-name></italic>
                    </td><td rowspan="1" colspan="1">36 × (50-1-50)</td><td rowspan="1" colspan="1">11</td><td rowspan="1" colspan="1">
                      <abbrev xmlns:xlink="http://www.w3.org/1999/xlink" content-type="institution" xlink:title="Universitas Malikussaleh, North Aceh, Sumatra, Indonesia" id="ABBRID0EO6BK" xlink:type="simple">UMIZ</abbrev> 00059</td><td rowspan="1" colspan="1">5844</td></tr><tr><td rowspan="1" colspan="1">34 × (50-1-50)</td><td rowspan="1" colspan="1">9</td><td rowspan="1" colspan="1">
                      <abbrev xmlns:xlink="http://www.w3.org/1999/xlink" content-type="institution" xlink:title="Universitas Malikussaleh, North Aceh, Sumatra, Indonesia" id="ABBRID0EBACK" xlink:type="simple">UMIZ</abbrev> 00059</td><td rowspan="1" colspan="1">5845</td></tr><tr><td rowspan="1" colspan="1">37 × (50-1-50)</td><td rowspan="1" colspan="1">7</td><td rowspan="1" colspan="1">
                      <abbrev xmlns:xlink="http://www.w3.org/1999/xlink" content-type="institution" xlink:title="Universitas Malikussaleh, North Aceh, Sumatra, Indonesia" id="ABBRID0EUACK" xlink:type="simple">UMIZ</abbrev> 00059</td><td rowspan="1" colspan="1">5846</td></tr><tr><td rowspan="3" colspan="1">
                      <italic><tp:taxon-name><tp:taxon-name-part taxon-name-part-type="genus" reg="Wallaconchis">W.</tp:taxon-name-part> <tp:taxon-name-part taxon-name-part-type="species" reg="uncinus">uncinus</tp:taxon-name-part></tp:taxon-name></italic>
                    </td><td rowspan="1" colspan="1">59 × (85-1-85)</td><td rowspan="1" colspan="1">28</td><td rowspan="1" colspan="1">
                      <abbrev xmlns:xlink="http://www.w3.org/1999/xlink" content-type="institution" xlink:title="Universitas Malikussaleh, North Aceh, Sumatra, Indonesia" id="ABBRID0EWBCK" xlink:type="simple">UMIZ</abbrev> 00007</td><td rowspan="1" colspan="1">2843</td></tr><tr><td rowspan="1" colspan="1">48 × (65-1-65)</td><td rowspan="1" colspan="1">15</td><td rowspan="1" colspan="1">
                      <abbrev xmlns:xlink="http://www.w3.org/1999/xlink" content-type="institution" xlink:title="Universitas Malikussaleh, North Aceh, Sumatra, Indonesia" id="ABBRID0EJCCK" xlink:type="simple">UMIZ</abbrev> 00008</td><td rowspan="1" colspan="1">3138</td></tr><tr><td rowspan="1" colspan="1">74 × (95-1-95)</td><td rowspan="1" colspan="1">40</td><td rowspan="1" colspan="1">
                      <abbrev xmlns:xlink="http://www.w3.org/1999/xlink" content-type="institution" xlink:title="Universitas Malikussaleh, North Aceh, Sumatra, Indonesia" id="ABBRID0E3CCK" xlink:type="simple">UMIZ</abbrev> 00011</td><td rowspan="1" colspan="1">5079</td></tr><tr><td rowspan="3" colspan="1">
                      <italic><tp:taxon-name><tp:taxon-name-part taxon-name-part-type="genus" reg="Wallaconchis">W.</tp:taxon-name-part> <tp:taxon-name-part taxon-name-part-type="species" reg="buetschlii">buetschlii</tp:taxon-name-part></tp:taxon-name></italic>
                    </td><td rowspan="1" colspan="1">58 × (85-1-85)</td><td rowspan="1" colspan="1">31</td><td rowspan="1" colspan="1">
                      <abbrev xmlns:xlink="http://www.w3.org/1999/xlink" content-type="institution" xlink:title="Universitas Malikussaleh, North Aceh, Sumatra, Indonesia" id="ABBRID0E5DCK" xlink:type="simple">UMIZ</abbrev> 00021</td><td rowspan="1" colspan="1">2120</td></tr><tr><td rowspan="1" colspan="1">71 × (105-1-105)</td><td rowspan="1" colspan="1">42</td><td rowspan="1" colspan="1">
                      <abbrev xmlns:xlink="http://www.w3.org/1999/xlink" content-type="institution" xlink:title="Museum of Tropical Queensland, Townsville, Queensland, Australia" id="ABBRID0ERECK" xlink:type="simple">MTQ</abbrev> st100</td><td rowspan="1" colspan="1">2554</td></tr><tr><td rowspan="1" colspan="1">42 × (70-1-70)</td><td rowspan="1" colspan="1">16</td><td rowspan="1" colspan="1">
                      <abbrev xmlns:xlink="http://www.w3.org/1999/xlink" content-type="institution" xlink:title="Museum of Tropical Queensland, Townsville, Queensland, Australia" id="ABBRID0EEFCK" xlink:type="simple">MTQ</abbrev> st100</td><td rowspan="1" colspan="1">2555</td></tr><tr><td rowspan="3" colspan="1">
                      <italic><tp:taxon-name><tp:taxon-name-part taxon-name-part-type="genus" reg="Wallaconchis">W.</tp:taxon-name-part> <tp:taxon-name-part taxon-name-part-type="species" reg="gracile">gracile</tp:taxon-name-part></tp:taxon-name></italic>
                    </td><td rowspan="1" colspan="1">50 × (85-1-85)</td><td rowspan="1" colspan="1">22</td><td rowspan="1" colspan="1">
                      <abbrev xmlns:xlink="http://www.w3.org/1999/xlink" content-type="institution" xlink:title="Universitas Malikussaleh, North Aceh, Sumatra, Indonesia" id="ABBRID0EGGCK" xlink:type="simple">UMIZ</abbrev> 00056</td><td rowspan="1" colspan="1">N/A</td></tr><tr><td rowspan="1" colspan="1">44 × (75-1-75)</td><td rowspan="1" colspan="1">17</td><td rowspan="1" colspan="1">
                      <abbrev xmlns:xlink="http://www.w3.org/1999/xlink" content-type="institution" xlink:title="Universitas Malikussaleh, North Aceh, Sumatra, Indonesia" id="ABBRID0EZGCK" xlink:type="simple">UMIZ</abbrev> 00056</td><td rowspan="1" colspan="1">3106</td></tr><tr><td rowspan="1" colspan="1">51 × (65-1-65)</td><td rowspan="1" colspan="1">24</td><td rowspan="1" colspan="1">
                      <abbrev xmlns:xlink="http://www.w3.org/1999/xlink" content-type="institution" xlink:title="National Museum of the Philippines, Manila, Philippines" id="ABBRID0EMHCK" xlink:type="simple">PNM</abbrev> 041231</td><td rowspan="1" colspan="1">3652</td></tr><tr><td rowspan="3" colspan="1">
                      <italic><tp:taxon-name><tp:taxon-name-part taxon-name-part-type="genus" reg="Wallaconchis">W.</tp:taxon-name-part> <tp:taxon-name-part taxon-name-part-type="species" reg="nangkauriense">nangkauriense</tp:taxon-name-part></tp:taxon-name></italic>
                    </td><td rowspan="1" colspan="1">74 × (100-1-100)</td><td rowspan="1" colspan="1">42</td><td rowspan="1" colspan="1">
                      <abbrev xmlns:xlink="http://www.w3.org/1999/xlink" content-type="institution" xlink:title="Universitas Malikussaleh, North Aceh, Sumatra, Indonesia" id="ABBRID0EOICK" xlink:type="simple">UMIZ</abbrev> 00012</td><td rowspan="1" colspan="1">N/A</td></tr><tr><td rowspan="1" colspan="1">59 × (80-1-80)</td><td rowspan="1" colspan="1">18</td><td rowspan="1" colspan="1">
                      <abbrev xmlns:xlink="http://www.w3.org/1999/xlink" content-type="institution" xlink:title="Universitas Malikussaleh, North Aceh, Sumatra, Indonesia" id="ABBRID0EBJCK" xlink:type="simple">UMIZ</abbrev> 00020</td><td rowspan="1" colspan="1">3129</td></tr><tr><td rowspan="1" colspan="1">74 × (105-1-105)</td><td rowspan="1" colspan="1">28</td><td rowspan="1" colspan="1">
                      <abbrev xmlns:xlink="http://www.w3.org/1999/xlink" content-type="institution" xlink:title="National Museum of the Philippines, Manila, Philippines" id="ABBRID0EUJCK" xlink:type="simple">PNM</abbrev> 041206</td><td rowspan="1" colspan="1">3276</td></tr><tr><td rowspan="3" colspan="1">
                      <italic><tp:taxon-name><tp:taxon-name-part taxon-name-part-type="genus" reg="Wallaconchis">W.</tp:taxon-name-part> <tp:taxon-name-part taxon-name-part-type="species" reg="ater">ater</tp:taxon-name-part></tp:taxon-name></italic> unit #1</td><td rowspan="1" colspan="1">71 × (113-1-113)</td><td rowspan="1" colspan="1">33</td><td rowspan="1" colspan="1">
                      <abbrev xmlns:xlink="http://www.w3.org/1999/xlink" content-type="institution" xlink:title="Universitas Malikussaleh, North Aceh, Sumatra, Indonesia" id="ABBRID0EWKCK" xlink:type="simple">UMIZ</abbrev> 00038</td><td rowspan="1" colspan="1">2283</td></tr><tr><td rowspan="1" colspan="1">67 × (96-1-96)</td><td rowspan="1" colspan="1">25</td><td rowspan="1" colspan="1">
                      <abbrev xmlns:xlink="http://www.w3.org/1999/xlink" content-type="institution" xlink:title="Universitas Malikussaleh, North Aceh, Sumatra, Indonesia" id="ABBRID0EJLCK" xlink:type="simple">UMIZ</abbrev> 00039</td><td rowspan="1" colspan="1">2330</td></tr><tr><td rowspan="1" colspan="1">43 × (55-1-55)</td><td rowspan="1" colspan="1">17</td><td rowspan="1" colspan="1">
                      <abbrev xmlns:xlink="http://www.w3.org/1999/xlink" content-type="institution" xlink:title="Universitas Malikussaleh, North Aceh, Sumatra, Indonesia" id="ABBRID0E3LCK" xlink:type="simple">UMIZ</abbrev> 00041</td><td rowspan="1" colspan="1">2939</td></tr><tr><td rowspan="3" colspan="1">
                      <italic><tp:taxon-name><tp:taxon-name-part taxon-name-part-type="genus" reg="Wallaconchis">W.</tp:taxon-name-part> <tp:taxon-name-part taxon-name-part-type="species" reg="ater">ater</tp:taxon-name-part></tp:taxon-name></italic> unit #2</td><td rowspan="1" colspan="1">65 × (90-1-90)</td><td rowspan="1" colspan="1">29</td><td rowspan="1" colspan="1">
                      <abbrev xmlns:xlink="http://www.w3.org/1999/xlink" content-type="institution" xlink:title="Universitas Malikussaleh, North Aceh, Sumatra, Indonesia" id="ABBRID0E5MCK" xlink:type="simple">UMIZ</abbrev> 00050</td><td rowspan="1" colspan="1">2220</td></tr><tr><td rowspan="1" colspan="1">55 × (80-1-80)</td><td rowspan="1" colspan="1">22</td><td rowspan="1" colspan="1">
                      <abbrev xmlns:xlink="http://www.w3.org/1999/xlink" content-type="institution" xlink:title="Universitas Malikussaleh, North Aceh, Sumatra, Indonesia" id="ABBRID0ERNCK" xlink:type="simple">UMIZ</abbrev> 00053</td><td rowspan="1" colspan="1">3137</td></tr><tr><td rowspan="1" colspan="1">60 × (90-1-90)</td><td rowspan="1" colspan="1">30</td><td rowspan="1" colspan="1">
                      <abbrev xmlns:xlink="http://www.w3.org/1999/xlink" content-type="institution" xlink:title="National Museum of the Philippines, Manila, Philippines" id="ABBRID0EEOCK" xlink:type="simple">PNM</abbrev> 041222</td><td rowspan="1" colspan="1">3270</td></tr><tr><td rowspan="3" colspan="1">
                      <italic><tp:taxon-name><tp:taxon-name-part taxon-name-part-type="genus" reg="Wallaconchis">W.</tp:taxon-name-part> <tp:taxon-name-part taxon-name-part-type="species" reg="graniferum">graniferum</tp:taxon-name-part></tp:taxon-name></italic> unit #1</td><td rowspan="1" colspan="1">64 × (105-1-105)</td><td rowspan="1" colspan="1">46</td><td rowspan="1" colspan="1">
                      <abbrev xmlns:xlink="http://www.w3.org/1999/xlink" content-type="institution" xlink:title="National Museum of the Philippines, Manila, Philippines" id="ABBRID0EGPCK" xlink:type="simple">PNM</abbrev> 041227</td><td rowspan="1" colspan="1">3163</td></tr><tr><td rowspan="1" colspan="1">60 × (95-1-95)</td><td rowspan="1" colspan="1">28</td><td rowspan="1" colspan="1">
                      <abbrev xmlns:xlink="http://www.w3.org/1999/xlink" content-type="institution" xlink:title="National Museum of the Philippines, Manila, Philippines" id="ABBRID0EZPCK" xlink:type="simple">PNM</abbrev> 041228</td><td rowspan="1" colspan="1">3636</td></tr><tr><td rowspan="1" colspan="1">59 × (95-1-95)</td><td rowspan="1" colspan="1">18</td><td rowspan="1" colspan="1">
                      <abbrev xmlns:xlink="http://www.w3.org/1999/xlink" content-type="institution" xlink:title="National Museum of the Philippines, Manila, Philippines" id="ABBRID0EMQCK" xlink:type="simple">PNM</abbrev> 041228</td><td rowspan="1" colspan="1">5760</td></tr><tr><td rowspan="2" colspan="1">
                      <italic><tp:taxon-name><tp:taxon-name-part taxon-name-part-type="genus" reg="Wallaconchis">W.</tp:taxon-name-part> <tp:taxon-name-part taxon-name-part-type="species" reg="graniferum">graniferum</tp:taxon-name-part></tp:taxon-name></italic> unit #2</td><td rowspan="1" colspan="1">60 × (85-1-85)</td><td rowspan="1" colspan="1">26</td><td rowspan="1" colspan="1">
                      <abbrev xmlns:xlink="http://www.w3.org/1999/xlink" content-type="institution" xlink:title="National Museum of the Philippines, Manila, Philippines" id="ABBRID0EORCK" xlink:type="simple">PNM</abbrev> 041228</td><td rowspan="1" colspan="1">3638</td></tr><tr><td rowspan="1" colspan="1">58 × (85-1-85)</td><td rowspan="1" colspan="1">16</td><td rowspan="1" colspan="1">
                      <abbrev xmlns:xlink="http://www.w3.org/1999/xlink" content-type="institution" xlink:title="National Museum of the Philippines, Manila, Philippines" id="ABBRID0EBSCK" xlink:type="simple">PNM</abbrev> 041228</td><td rowspan="1" colspan="1">5762</td></tr><tr><td rowspan="3" colspan="1">
                      <italic><tp:taxon-name><tp:taxon-name-part taxon-name-part-type="genus" reg="Wallaconchis">W.</tp:taxon-name-part> <tp:taxon-name-part taxon-name-part-type="species" reg="achleitneri">achleitneri</tp:taxon-name-part></tp:taxon-name></italic>
                    </td><td rowspan="1" colspan="1">37 × (70-1-70)</td><td rowspan="1" colspan="1">14</td><td rowspan="1" colspan="1">
                      <abbrev xmlns:xlink="http://www.w3.org/1999/xlink" content-type="institution" xlink:title="Museum of Tropical Queensland, Townsville, Queensland, Australia" id="ABBRID0EDTCK" xlink:type="simple">MTQ</abbrev> st117</td><td rowspan="1" colspan="1">N/A</td></tr><tr><td rowspan="1" colspan="1">38 × (65-1-65)</td><td rowspan="1" colspan="1">8</td><td rowspan="1" colspan="1">
                      <abbrev xmlns:xlink="http://www.w3.org/1999/xlink" content-type="institution" xlink:title="Museum of Tropical Queensland, Townsville, Queensland, Australia" id="ABBRID0EWTCK" xlink:type="simple">MTQ</abbrev> st117</td><td rowspan="1" colspan="1">3535</td></tr><tr><td rowspan="1" colspan="1">36 × (60-1-60)</td><td rowspan="1" colspan="1">7</td><td rowspan="1" colspan="1">
                      <abbrev xmlns:xlink="http://www.w3.org/1999/xlink" content-type="institution" xlink:title="Museum of Tropical Queensland, Townsville, Queensland, Australia" id="ABBRID0EJUCK" xlink:type="simple">MTQ</abbrev> st117</td><td rowspan="1" colspan="1">3534</td></tr><tr><td rowspan="3" colspan="1">
                      <italic><tp:taxon-name><tp:taxon-name-part taxon-name-part-type="genus" reg="Wallaconchis">W.</tp:taxon-name-part> <tp:taxon-name-part taxon-name-part-type="species" reg="comendadori">comendadori</tp:taxon-name-part></tp:taxon-name></italic>
                    </td><td rowspan="1" colspan="1">47 × (95-1-95)</td><td rowspan="1" colspan="1">7</td><td rowspan="1" colspan="1">
                      <abbrev xmlns:xlink="http://www.w3.org/1999/xlink" content-type="institution" xlink:title="Universitas Malikussaleh, North Aceh, Sumatra, Indonesia" id="ABBRID0ELVCK" xlink:type="simple">UMIZ</abbrev> 00061</td><td rowspan="1" colspan="1">3539</td></tr><tr><td rowspan="1" colspan="1">52 × (115-1-115)</td><td rowspan="1" colspan="1">18</td><td rowspan="1" colspan="1">
                      <abbrev xmlns:xlink="http://www.w3.org/1999/xlink" content-type="institution" xlink:title="Universitas Malikussaleh, North Aceh, Sumatra, Indonesia" id="ABBRID0E5VCK" xlink:type="simple">UMIZ</abbrev> 00063</td><td rowspan="1" colspan="1">2985</td></tr><tr><td rowspan="1" colspan="1">51 × (105-1-105)</td><td rowspan="1" colspan="1">22</td><td rowspan="1" colspan="1">
                      <abbrev xmlns:xlink="http://www.w3.org/1999/xlink" content-type="institution" xlink:title="National Museum of the Philippines, Manila, Philippines" id="ABBRID0ERWCK" xlink:type="simple">PNM</abbrev> 041234</td><td rowspan="1" colspan="1">3385</td></tr><tr><td rowspan="3" colspan="1">
                      <italic><tp:taxon-name><tp:taxon-name-part taxon-name-part-type="genus" reg="Wallaconchis">W.</tp:taxon-name-part> <tp:taxon-name-part taxon-name-part-type="species" reg="melanesiensis">melanesiensis</tp:taxon-name-part></tp:taxon-name></italic> unit #1</td><td rowspan="1" colspan="1">58 × (130-1-130)</td><td rowspan="1" colspan="1">13</td><td rowspan="1" colspan="1">
                      <abbrev xmlns:xlink="http://www.w3.org/1999/xlink" content-type="institution" xlink:title="Universitas Malikussaleh, North Aceh, Sumatra, Indonesia" id="ABBRID0ETXCK" xlink:type="simple">UMIZ</abbrev> 00068</td><td rowspan="1" colspan="1">2733</td></tr><tr><td rowspan="1" colspan="1">68 × (175-1-175)</td><td rowspan="1" colspan="1">43</td><td rowspan="1" colspan="1">
                      <abbrev xmlns:xlink="http://www.w3.org/1999/xlink" content-type="institution" xlink:title="Universitas Malikussaleh, North Aceh, Sumatra, Indonesia" id="ABBRID0EGYCK" xlink:type="simple">UMIZ</abbrev> 00068</td><td rowspan="1" colspan="1">2735</td></tr><tr><td rowspan="1" colspan="1">62 × (105-1-105)</td><td rowspan="1" colspan="1">23</td><td rowspan="1" colspan="1">
                      <abbrev xmlns:xlink="http://www.w3.org/1999/xlink" content-type="institution" xlink:title="Universitas Malikussaleh, North Aceh, Sumatra, Indonesia" id="ABBRID0EZYCK" xlink:type="simple">UMIZ</abbrev> 00069</td><td rowspan="1" colspan="1">5132</td></tr><tr><td rowspan="1" colspan="1">
                      <italic><tp:taxon-name><tp:taxon-name-part taxon-name-part-type="genus" reg="Wallaconchis">W.</tp:taxon-name-part> <tp:taxon-name-part taxon-name-part-type="species" reg="melanesiensis">melanesiensis</tp:taxon-name-part></tp:taxon-name></italic> unit #2</td><td rowspan="1" colspan="1">47 × (150-1-150)</td><td rowspan="1" colspan="1">27</td><td rowspan="1" colspan="1">
                      <abbrev xmlns:xlink="http://www.w3.org/1999/xlink" content-type="institution" xlink:title="Universitas Malikussaleh, North Aceh, Sumatra, Indonesia" id="ABBRID0E2ZCK" xlink:type="simple">UMIZ</abbrev> 00070</td><td rowspan="1" colspan="1">2963</td></tr></tbody></table></table-wrap></tp:treatment-sec><ref-list><ref id="B7"><mixed-citation xmlns:xlink="http://www.w3.org/1999/xlink" xlink:type="simple">
          <person-group><name name-style="western"><surname>Bretnall</surname><given-names>W</given-names></name></person-group> (<year>1919</year>) <article-title><tp:taxon-name><tp:taxon-name-part taxon-name-part-type="family">Onchidiidae</tp:taxon-name-part></tp:taxon-name> from Australia and the South-Western Pacific Islands.</article-title> <source>Records of the Australian Museum</source> <volume>12</volume>: <fpage>303</fpage>–<lpage>328</lpage>. <ext-link xlink:type="simple" ext-link-type="doi" xlink:href="10.3853/j.0067-1975.12.1919.888">https://doi.org/10.3853/j.0067-1975.12.1919.888</ext-link></mixed-citation></ref><ref id="B26"><mixed-citation xmlns:xlink="http://www.w3.org/1999/xlink" xlink:type="simple">
          <person-group><name name-style="western"><surname>Hoffmann</surname><given-names>H</given-names></name></person-group> (<year>1928</year>) <article-title>Zur Kenntnis der Oncidiiden.</article-title> <source>Zoologische Jahrbücher (Jena)</source> <volume>55</volume>: <fpage>29</fpage>–<lpage>118</lpage>.</mixed-citation></ref><ref id="B30"><mixed-citation xmlns:xlink="http://www.w3.org/1999/xlink" xlink:type="simple">
          <person-group><name name-style="western"><surname>Labbé</surname><given-names>A</given-names></name></person-group> (<year>1934</year>) <article-title>Les Silicodermés (Labbé) du Muséum d’Histoire Naturelle de Paris. Première partie: Classification, formes nouvelles ou peu connues.</article-title> <source>Annales de l’Institut Océanographique de Monaco</source> <volume>14</volume>: <fpage>173</fpage>–<lpage>246</lpage>.</mixed-citation></ref><ref id="B31"><mixed-citation xmlns:xlink="http://www.w3.org/1999/xlink" xlink:type="simple">
          <person-group><name name-style="western"><surname>Lesson</surname><given-names>RP</given-names></name></person-group> (<year>1826–1830</year>) Voyage autour du Monde executé par ordre du roi sur la corvette de Sa Majesté la Coquille pendant les années 1822, 1823, 1824 et 1825 sous le ministère de S. E. M. Le Marquis de Clermont-Tonnerre, et publié sous les auspices de Son Excellence M. Le Cte de Chabrol, Ministre de la Marine et des Colonies par L. I. Duperrey. Zoologie, Tome Second, 1<sup>ère</sup> partie [1830], Atlas [1826]. Arthus Bertrand, Paris, 2 vols. [vol. 1, 471 pp.; vol. 2, 16 pls]</mixed-citation></ref><ref id="B25"><mixed-citation xmlns:xlink="http://www.w3.org/1999/xlink" xlink:type="simple">
          <person-group><name name-style="western"><surname>Hoffmann</surname><given-names>H</given-names></name></person-group> (<year>1926</year>) <article-title>Die Nacktschnecken der Dänischen Expedition nach den Kei-Inseln.</article-title> <source>Videnskabelige Meddelelser Dansk Naturhistorisk Forening</source> <volume>81</volume>: <fpage>15</fpage>–<lpage>36</lpage>.</mixed-citation></ref><ref id="B38"><mixed-citation xmlns:xlink="http://www.w3.org/1999/xlink" xlink:type="simple">
          <person-group><name name-style="western"><surname>Semper</surname><given-names>C</given-names></name></person-group> (<year>1880–1885</year>) Dritte Familie, <tp:taxon-name>Onchididae</tp:taxon-name> [for <tp:taxon-name><tp:taxon-name-part taxon-name-part-type="family">Onchidiidae</tp:taxon-name-part></tp:taxon-name>]. In: Semper C (Ed.) Reisen im Archipel der Philippinen, Zweiter Theil. Wissenschaftliche Resultate. Dritter Band. <tp:taxon-name><tp:taxon-name-part taxon-name-part-type="genus">Landmollusken</tp:taxon-name-part></tp:taxon-name>. CW Kreidel’s Verlag, Wiesbaden, 251–264 [1880], 265–290 [1882], pls 19–20, 22–23 [1880], pl. 21 [1882], pls 24–27 [1885].</mixed-citation></ref><ref id="B16"><mixed-citation xmlns:xlink="http://www.w3.org/1999/xlink" xlink:type="simple">
          <person-group><name name-style="western"><surname>Dayrat</surname><given-names>B</given-names></name><name name-style="western"><surname>Goulding</surname><given-names>TC</given-names></name></person-group> (<year>2017</year>) <article-title>Systematics of the onchidiid slug <italic><tp:taxon-name><tp:taxon-name-part taxon-name-part-type="genus">Onchidina</tp:taxon-name-part> <tp:taxon-name-part taxon-name-part-type="species">australis</tp:taxon-name-part></tp:taxon-name></italic> (<tp:taxon-name><tp:taxon-name-part taxon-name-part-type="phylum">Mollusca</tp:taxon-name-part></tp:taxon-name>: <tp:taxon-name><tp:taxon-name-part taxon-name-part-type="class">Gastropoda</tp:taxon-name-part></tp:taxon-name>: <tp:taxon-name><tp:taxon-name-part taxon-name-part-type="infraclass">Pulmonata</tp:taxon-name-part></tp:taxon-name>).</article-title> <source>Archiv für Molluskenkunde</source> <volume>146</volume>: <fpage>121</fpage>–<lpage>133</lpage>. <ext-link xlink:type="simple" ext-link-type="doi" xlink:href="10.1127/arch.moll/146/121-133">https://doi.org/10.1127/arch.moll/146/121-133</ext-link></mixed-citation></ref><ref id="B21"><mixed-citation xmlns:xlink="http://www.w3.org/1999/xlink" xlink:type="simple">
          <person-group><name name-style="western"><surname>Gray</surname><given-names>JE</given-names></name></person-group> (<year>1850</year>) <source>Figures of molluscous animals selected from various authors. Etched for the use of students by M. E. Gray.</source> <publisher-name>Longman</publisher-name>, <publisher-loc>Brown, Green and Longmans, London. Vol. 4</publisher-loc>, <size units="page">219 pp</size>.</mixed-citation></ref><ref id="B1"><mixed-citation xmlns:xlink="http://www.w3.org/1999/xlink" xlink:type="simple">
          <person-group><name name-style="western"><surname>Adams</surname><given-names>H</given-names></name><name name-style="western"><surname>Adams</surname><given-names>A</given-names></name></person-group> (<year>1854–1858</year>) The genera of Recent <tp:taxon-name><tp:taxon-name-part taxon-name-part-type="phylum">Mollusca</tp:taxon-name-part></tp:taxon-name>; arranged according to their organization. J. van Voorst, London, 3 vols. [vol. 1, 484 pp.; vol. 2, 660 pp.; vol. 3, 138 pls]</mixed-citation></ref><ref id="B45"><mixed-citation xmlns:xlink="http://www.w3.org/1999/xlink" xlink:type="simple">
          <person-group><name name-style="western"><surname>Tapparone-Canefri</surname><given-names>C</given-names></name></person-group> (<year>1883</year>) <article-title>Fauna malacologica delle Nuova Guinea e delle Isole adiacenti.</article-title> <source>Annali del Museo Civico di Storia Naturale, Genova</source> <volume>19</volume>: <fpage>1</fpage>–<lpage>313</lpage>.</mixed-citation></ref></ref-list></tp:taxon-treatment>
