# Supplementary material for: Integrative taxonomy of a new and highly-diverse genus of onchidiid slugs from the Coral Triangle (Gastropoda, Pulmonata, Onchidiidae)
Source: Zookeys. 2018 Jun 4;(763):1–111. doi: 10.3897/zookeys.763.21252 (PMC5996013; doi:10.3897/zookeys.763.21252)
Supplement: XML Treatment for Wallaconchis graniferum [file zookeys.763.21252-treatment8.xml]

<!DOCTYPE tp:taxon-treatment
  PUBLIC "-//TaxonX//DTD Taxonomic Treatment Publishing DTD v0 20100105//EN" "tax-treatment-NSO.dtd">
<tp:taxon-treatment xmlns:tp="http://www.plazi.org/taxpub"><tp:treatment-meta><kwd-group><label>Taxon classification</label><kwd><named-content xmlns:xlink="http://www.w3.org/1999/xlink" content-type="kingdom">Animalia</named-content></kwd><kwd><named-content xmlns:xlink="http://www.w3.org/1999/xlink" content-type="order">Systellommatophora</named-content></kwd><kwd><named-content xmlns:xlink="http://www.w3.org/1999/xlink" content-type="family">Onchidiidae</named-content></kwd></kwd-group><mixed-citation publication-type="journal"><person-group><name><surname>Goulding</surname><given-names>Tricia C.</given-names></name><name><surname>Khalil</surname><given-names>Munawar</given-names></name><name><surname>Tan</surname><given-names>Shau Hwai</given-names></name><name><surname>Dayrat</surname><given-names>Benoît</given-names></name></person-group><article-title>Integrative taxonomy of a new and highly-diverse genus of onchidiid slugs from the Coral Triangle (<tp:taxon-name><tp:taxon-name-part taxon-name-part-type="class">Gastropoda</tp:taxon-name-part></tp:taxon-name>, <tp:taxon-name><tp:taxon-name-part taxon-name-part-type="infraclass">Pulmonata</tp:taxon-name-part></tp:taxon-name>, <tp:taxon-name><tp:taxon-name-part taxon-name-part-type="family">Onchidiidae</tp:taxon-name-part></tp:taxon-name>)</article-title><source>Zookeys</source><day>4</day><month>6</month><year>2018</year><volume>2018</volume><issue>763</issue><fpage>1</fpage><lpage>111</lpage><pub-id pub-id-type="doi">10.3897/zookeys.763.21252</pub-id></mixed-citation></tp:treatment-meta><tp:nomenclature><tp:taxon-name>
              <tp:taxon-name-part taxon-name-part-type="genus" reg="Wallaconchis">Wallaconchis</tp:taxon-name-part>
              <tp:taxon-name-part taxon-name-part-type="species" reg="graniferum">graniferum</tp:taxon-name-part>
            </tp:taxon-name><tp:taxon-authority>(Semper, 1880)</tp:taxon-authority><tp:taxon-status xmlns:xlink="http://www.w3.org/1999/xlink" xlink:type="simple">comb. n.</tp:taxon-status><xref ref-type="fig" rid="F44">Figs 43</xref><xref ref-type="fig" rid="F45">, 44</xref><xref ref-type="fig" rid="F46">, 45</xref><xref ref-type="fig" rid="F47">, 46</xref><xref ref-type="fig" rid="F48">, 47</xref><xref ref-type="fig" rid="F49">, 48</xref><xref ref-type="fig" rid="F50">, 49</xref><tp:nomenclature-citation-list><tp:nomenclature-citation><tp:taxon-name>
                  <tp:taxon-name-part taxon-name-part-type="genus" reg="Onchidium">Onchidium</tp:taxon-name-part> <tp:taxon-name-part taxon-name-part-type="species" reg="graniferum">graniferum</tp:taxon-name-part></tp:taxon-name><comment>Semper, 1880: pl. 19, fig. 13, pl. 23, fig. 3; Semper 1882, 273–274, pl. 21, fig. 10; <xref ref-type="bibr" rid="B26">Hoffmann 1928</xref>: 80–81 (as <tp:taxon-name><tp:taxon-name-part taxon-name-part-type="genus" reg="Oncidium">Oncidium</tp:taxon-name-part> <tp:taxon-name-part taxon-name-part-type="species" reg="graniferum">graniferum</tp:taxon-name-part></tp:taxon-name>).</comment></tp:nomenclature-citation><tp:nomenclature-citation><tp:taxon-name>
                  <tp:taxon-name-part taxon-name-part-type="genus" reg="Paraoncidium">Paraoncidium</tp:taxon-name-part> <tp:taxon-name-part taxon-name-part-type="species" reg="reevesii">reevesii</tp:taxon-name-part></tp:taxon-name><comment>: <xref ref-type="bibr" rid="B8">Britton 1984</xref>: 184–185, fig. 4 [non <tp:taxon-name><tp:taxon-name-part taxon-name-part-type="genus" reg="Onchidium">Onchidium</tp:taxon-name-part> <tp:taxon-name-part taxon-name-part-type="species" reg="reevesii">reevesii</tp:taxon-name-part></tp:taxon-name> J. E. Gray, 1850].</comment></tp:nomenclature-citation><tp:nomenclature-citation><tp:taxon-name>
                  <tp:taxon-name-part taxon-name-part-type="genus" reg="Onchidella">Onchidella</tp:taxon-name-part>
                </tp:taxon-name><comment>sp.: <xref ref-type="bibr" rid="B43">Sun et al. 2014</xref>: fig. 4 [non <tp:taxon-name><tp:taxon-name-part taxon-name-part-type="genus" reg="Onchidella">Onchidella</tp:taxon-name-part></tp:taxon-name> J. E. Gray, 1850].</comment></tp:nomenclature-citation></tp:nomenclature-citation-list></tp:nomenclature><tp:treatment-sec sec-type="type locality" id="SECID0ETDDM"><title>Type locality.</title><p>Bohol (Philippines).</p></tp:treatment-sec><tp:treatment-sec sec-type="type material" id="SECID0EYDDM"><title>Type material.</title><p>Three syntypes (<abbrev xmlns:xlink="http://www.w3.org/1999/xlink" content-type="institution" xlink:title="Zoologisches Museum, Berlin, Germany" id="ABBRID0E5DDM" xlink:type="simple">ZMB</abbrev> 39032), between 22/14 mm and 11 mm, according to Semper (no width was provided by Semper for the smaller specimen). The syntypes were destroyed prior to the present study, and it is only through Semper’s description that it could be ascertained that there were originally three syntypes. Only small pieces of dorsal notum and of one digestive system (stomach, intestine, and digestive glands) now remain.</p></tp:treatment-sec><tp:treatment-sec sec-type="material" id="SECID0EDEDM"><title>Additional material examined.</title><p>
              <bold>Indonesia</bold>, Timor, Oesapa, <named-content xmlns:xlink="http://www.w3.org/1999/xlink" content-type="dwc:verbatimCoordinates" xlink:type="simple"><named-content content-type="geo-json" specific-use="{&#34;type&#34;:&#34;Point&#34;,&#34;coordinates&#34;:[123.635000,-10.145500]}" id="NCID0EOEDM" xlink:type="simple">10°08.73'S, 123°38.10'E</named-content></named-content>, 1 specimen 30/19 mm [5902], st 250, sandy part of mangrove with <italic><tp:taxon-name><tp:taxon-name-part taxon-name-part-type="genus" reg="Sonneratia">Sonneratia</tp:taxon-name-part></tp:taxon-name></italic> and <italic><tp:taxon-name><tp:taxon-name-part taxon-name-part-type="genus" reg="Avicennia">Avicennia</tp:taxon-name-part></tp:taxon-name></italic> trees (<abbrev xmlns:xlink="http://www.w3.org/1999/xlink" content-type="institution" xlink:title="Universitas Malikussaleh, North Aceh, Sumatra, Indonesia" id="ABBRID0EBFDM" xlink:type="simple">UMIZ</abbrev> 00073). <bold>Philippines</bold>, Luzon, Lian, Batangas, <named-content xmlns:xlink="http://www.w3.org/1999/xlink" content-type="dwc:verbatimCoordinates" xlink:type="simple"><named-content content-type="geo-json" specific-use="{&#34;type&#34;:&#34;Point&#34;,&#34;coordinates&#34;:[120.623833,13.996000]}" id="NCID0ELFDM" xlink:type="simple">13°59.76'N, 120°37.43'E</named-content></named-content>, 1 specimen 46/27 mm [3163], st 181, sandy, open <italic><tp:taxon-name><tp:taxon-name-part taxon-name-part-type="genus" reg="Avicennia">Avicennia</tp:taxon-name-part></tp:taxon-name></italic> forest (<abbrev xmlns:xlink="http://www.w3.org/1999/xlink" content-type="institution" xlink:title="National Museum of the Philippines, Manila, Philippines" id="ABBRID0EXFDM" xlink:type="simple">PNM</abbrev> 041227); Bohol, Loay, <named-content xmlns:xlink="http://www.w3.org/1999/xlink" content-type="dwc:verbatimCoordinates" xlink:type="simple"><named-content content-type="geo-json" specific-use="{&#34;type&#34;:&#34;Point&#34;,&#34;coordinates&#34;:[123.995333,9.603833]}" id="NCID0E6FDM" xlink:type="simple">09°36.23'N, 123°59.72'E</named-content></named-content>, 6 specimens 28/17 mm [3636], 26/18 mm [3638], 26/15 mm [3635], 18/12 mm [5760], 16/13 mm [5762] and 16/11 mm [5761], st 198, mostly sand, and a few <italic><tp:taxon-name><tp:taxon-name-part taxon-name-part-type="genus" reg="Avicennia">Avicennia</tp:taxon-name-part></tp:taxon-name></italic> (<abbrev xmlns:xlink="http://www.w3.org/1999/xlink" content-type="institution" xlink:title="National Museum of the Philippines, Manila, Philippines" id="ABBRID0ELGDM" xlink:type="simple">PNM</abbrev> 041228).</p></tp:treatment-sec><tp:treatment-sec sec-type="distribution" id="SECID0EQGDM"><title>Distribution.</title><p>Indonesia: Timor. Philippines: Bohol (type locality) and Luzon. China. All records are new except for the type locality.</p></tp:treatment-sec><tp:treatment-sec sec-type="habitat" id="SECID0EVGDM"><title>Habitat</title><p>(Fig. <xref ref-type="fig" rid="F44">43</xref>, Table <xref ref-type="table" rid="T3">3</xref>). In Bohol, <italic><tp:taxon-name><tp:taxon-name-part taxon-name-part-type="genus" reg="Wallaconchis">Wallaconchis</tp:taxon-name-part> <tp:taxon-name-part taxon-name-part-type="species" reg="graniferum">graniferum</tp:taxon-name-part></tp:taxon-name></italic> was found on a sandy beach with a few <italic><tp:taxon-name><tp:taxon-name-part taxon-name-part-type="genus" reg="Avicennia">Avicennia</tp:taxon-name-part></tp:taxon-name></italic> trees; the sand was finely grained, mixed with many broken shells, and sculpted into round pellets by sand bubbler crabs. In Luzon, it was found on fine sand in a coastal mangrove forest, near the roots of an <italic><tp:taxon-name><tp:taxon-name-part taxon-name-part-type="genus" reg="Avicennia">Avicennia</tp:taxon-name-part></tp:taxon-name></italic> tree. In Timor, one animal was found in a sandy area of a <italic><tp:taxon-name><tp:taxon-name-part taxon-name-part-type="genus" reg="Sonneratia">Sonneratia</tp:taxon-name-part></tp:taxon-name></italic> and <italic><tp:taxon-name><tp:taxon-name-part taxon-name-part-type="genus" reg="Avicennia">Avicennia</tp:taxon-name-part></tp:taxon-name></italic> mangrove.</p><fig id="F44" position="float" orientation="portrait"><label>Figure 43.</label><caption><p>Habitats, <italic><tp:taxon-name><tp:taxon-name-part taxon-name-part-type="genus" reg="Wallaconchis">Wallaconchis</tp:taxon-name-part> <tp:taxon-name-part taxon-name-part-type="species" reg="graniferum">graniferum</tp:taxon-name-part></tp:taxon-name></italic>. <bold>A</bold> Philippines, Bohol, Loay, mostly sand, very few rocks, and a few small <italic><tp:taxon-name><tp:taxon-name-part taxon-name-part-type="genus" reg="Avicennia">Avicennia</tp:taxon-name-part></tp:taxon-name></italic> trees (st 198) <bold>B</bold> Close up of sand with shells and <italic><tp:taxon-name><tp:taxon-name-part taxon-name-part-type="genus" reg="Avicennia">Avicennia</tp:taxon-name-part></tp:taxon-name></italic> roots (same locality as A) <bold>C</bold> Indonesia, Timor, Oesapa, sandy area of mangrove with <italic><tp:taxon-name><tp:taxon-name-part taxon-name-part-type="genus" reg="Avicennia">Avicennia</tp:taxon-name-part></tp:taxon-name></italic> and <italic><tp:taxon-name><tp:taxon-name-part taxon-name-part-type="genus" reg="Sonneratia">Sonneratia</tp:taxon-name-part></tp:taxon-name></italic> trees spread out <bold>D</bold> Close up of sediment and onchidiid tracks (same locality as C).</p></caption><graphic xmlns:xlink="http://www.w3.org/1999/xlink" xlink:href="zookeys-763-001-g044.jpg" position="float" orientation="portrait" xlink:type="simple" id="oo_207179.jpg"/></fig></tp:treatment-sec><tp:treatment-sec sec-type="diagnosis" id="SECID0EGKDM"><title>Diagnosis</title><p>(Table <xref ref-type="table" rid="T5">5</xref>). <italic><tp:taxon-name><tp:taxon-name-part taxon-name-part-type="genus" reg="Wallaconchis">Wallaconchis</tp:taxon-name-part> <tp:taxon-name-part taxon-name-part-type="species" reg="graniferum">graniferum</tp:taxon-name-part></tp:taxon-name></italic> cannot be distinguished externally from other <italic><tp:taxon-name><tp:taxon-name-part taxon-name-part-type="genus" reg="Wallaconchis">Wallaconchis</tp:taxon-name-part></tp:taxon-name></italic> species. Brown specimens cannot be distinguished from any other species, and brightly-colored specimens cannot be distinguished from <italic><tp:taxon-name><tp:taxon-name-part taxon-name-part-type="genus" reg="Wallaconchis">W.</tp:taxon-name-part> <tp:taxon-name-part taxon-name-part-type="species" reg="nangkauriense">nangkauriense</tp:taxon-name-part></tp:taxon-name></italic> and <italic><tp:taxon-name><tp:taxon-name-part taxon-name-part-type="genus" reg="Wallaconchis">W.</tp:taxon-name-part> <tp:taxon-name-part taxon-name-part-type="species" reg="ater">ater</tp:taxon-name-part></tp:taxon-name></italic>. The peculiar pattern of penial hooks of <italic><tp:taxon-name><tp:taxon-name-part taxon-name-part-type="genus" reg="Wallaconchis">W.</tp:taxon-name-part> <tp:taxon-name-part taxon-name-part-type="species" reg="graniferum">graniferum</tp:taxon-name-part></tp:taxon-name></italic> (two proximal regions of hooks separated from a distal region of hooks by a gap without hooks) has not been observed in any other onchidiid genus.</p></tp:treatment-sec><tp:treatment-sec sec-type="Color and morphology of live animals" id="SECID0EDMDM"><title>Color and morphology of live animals</title><p>(Fig. <xref ref-type="fig" rid="F45">44</xref>). The dorsal color is variable and may be brown, yellow or orange but additional color variants may exist. The ocular tentacles are white, beige, yellow-orange, or orange-brown. The hyponotum is white or beige-orange. The foot is orange or yellowish white.</p><fig id="F45" position="float" orientation="portrait"><label>Figure 44.</label><caption><p>Live specimens, <italic><tp:taxon-name><tp:taxon-name-part taxon-name-part-type="genus" reg="Wallaconchis">Wallaconchis</tp:taxon-name-part> <tp:taxon-name-part taxon-name-part-type="species" reg="graniferum">graniferum</tp:taxon-name-part></tp:taxon-name></italic>, Philippines. <bold>A</bold> Dorsal view, 46 mm long [3163], Luzon (<abbrev xmlns:xlink="http://www.w3.org/1999/xlink" content-type="institution" xlink:title="National Museum of the Philippines, Manila, Philippines" id="ABBRID0ECNDM" xlink:type="simple">PNM</abbrev> 041227) <bold>B</bold> Dorsal view, 30 mm long [5902], Indonesia, Timor (<abbrev xmlns:xlink="http://www.w3.org/1999/xlink" content-type="institution" xlink:title="Universitas Malikussaleh, North Aceh, Sumatra, Indonesia" id="ABBRID0EJNDM" xlink:type="simple">UMIZ</abbrev> 00073) <bold>C</bold> Dorsal view, 28 mm long [3636], Bohol (<abbrev xmlns:xlink="http://www.w3.org/1999/xlink" content-type="institution" xlink:title="National Museum of the Philippines, Manila, Philippines" id="ABBRID0EQNDM" xlink:type="simple">PNM</abbrev> 041228) <bold>D</bold> Dorsal view, 26 mm long [3635], Bohol (<abbrev xmlns:xlink="http://www.w3.org/1999/xlink" content-type="institution" xlink:title="National Museum of the Philippines, Manila, Philippines" id="ABBRID0EXNDM" xlink:type="simple">PNM</abbrev> 041228) <bold>E</bold> Ventral view, same as A, <bold>F</bold> Ventral view, same as B.</p></caption><graphic xmlns:xlink="http://www.w3.org/1999/xlink" xlink:href="zookeys-763-001-g045.jpg" position="float" orientation="portrait" xlink:type="simple" id="oo_207180.jpg"/></fig></tp:treatment-sec><tp:treatment-sec sec-type="External morphology" id="SECID0EFODM"><title>External morphology.</title><p>Approximately three to twelve papillae bear dorsal eyes, with three or four eyes per papilla. There is a retractable papilla with eyes in the center of the dorsal notum, which may be slightly raised above the dorsal surface.</p></tp:treatment-sec><tp:treatment-sec sec-type="Digestive system" id="SECID0EKODM"><title>Digestive system</title><p>(Fig. <xref ref-type="fig" rid="F46">45</xref>, Table <xref ref-type="table" rid="T4">4</xref>). Examples of radular formulae are presented in Table <xref ref-type="table" rid="T4">4</xref>. The length of the rachidian teeth is approximately 25–30 µm, significantly smaller than that of the lateral teeth. The length of the hook of the lateral teeth gradually increases, from 40 to 60 µm, from the inner teeth to the outer teeth (excluding the innermost and outermost lateral teeth which are significantly smaller). The intestinal loops are of type I.</p><fig id="F46" position="float" orientation="portrait"><label>Figure 45.</label><caption><p>Radula, <italic><tp:taxon-name><tp:taxon-name-part taxon-name-part-type="genus" reg="Wallaconchis">Wallaconchis</tp:taxon-name-part> <tp:taxon-name-part taxon-name-part-type="species" reg="graniferum">graniferum</tp:taxon-name-part></tp:taxon-name></italic>, Philippines. <bold>A</bold> Rachidian and innermost lateral teeth, Bohol, scale bar 20 μm [3636] (<abbrev xmlns:xlink="http://www.w3.org/1999/xlink" content-type="institution" xlink:title="National Museum of the Philippines, Manila, Philippines" id="ABBRID0ERPDM" xlink:type="simple">PNM</abbrev> 041228) <bold>B</bold> Rachidian and innermost lateral teeth, Luzon, scale bar 30 μm [3163] (<abbrev xmlns:xlink="http://www.w3.org/1999/xlink" content-type="institution" xlink:title="National Museum of the Philippines, Manila, Philippines" id="ABBRID0EYPDM" xlink:type="simple">PNM</abbrev> 041227) <bold>C</bold> Transition between inner lateral teeth and outer lateral teeth, Bohol, scale bar 30 μm [3635] (<abbrev xmlns:xlink="http://www.w3.org/1999/xlink" content-type="institution" xlink:title="National Museum of the Philippines, Manila, Philippines" id="ABBRID0E6PDM" xlink:type="simple">PNM</abbrev> 041228) <bold>D</bold> Outermost lateral teeth, Bohol, scale bar 30 μm [3636] (<abbrev xmlns:xlink="http://www.w3.org/1999/xlink" content-type="institution" xlink:title="National Museum of the Philippines, Manila, Philippines" id="ABBRID0EGQDM" xlink:type="simple">PNM</abbrev> 041228).</p></caption><graphic xmlns:xlink="http://www.w3.org/1999/xlink" xlink:href="zookeys-763-001-g046.jpg" position="float" orientation="portrait" xlink:type="simple" id="oo_207181.jpg"/></fig></tp:treatment-sec><tp:treatment-sec sec-type="Reproductive system" id="SECID0EQQDM"><title>Reproductive system</title><p>(Fig. <xref ref-type="fig" rid="F47">46</xref>). In the posterior (hermaphroditic) part of the reproductive system, the oviduct is larger than the deferent duct and is especially wide distally. The spermatheca is spherical and joins the distal end of the oviduct through a short duct. In the specimen from Luzon, the spermatheca was larger than in the specimens from Bohol.</p><fig id="F47" position="float" orientation="portrait"><label>Figure 46.</label><caption><p>Reproductive system, Hermaphroditic (female), posterior parts, <italic><tp:taxon-name><tp:taxon-name-part taxon-name-part-type="genus" reg="Wallaconchis">Wallaconchis</tp:taxon-name-part> <tp:taxon-name-part taxon-name-part-type="species" reg="graniferum">graniferum</tp:taxon-name-part></tp:taxon-name></italic>, Philippines. <bold>A</bold> Luzon, scale bar 5 mm [3163] (<abbrev xmlns:xlink="http://www.w3.org/1999/xlink" content-type="institution" xlink:title="National Museum of the Philippines, Manila, Philippines" id="ABBRID0EPRDM" xlink:type="simple">PNM</abbrev> 041227) <bold>B</bold> Bohol, scale bar 2 mm [3638] (<abbrev xmlns:xlink="http://www.w3.org/1999/xlink" content-type="institution" xlink:title="National Museum of the Philippines, Manila, Philippines" id="ABBRID0EWRDM" xlink:type="simple">PNM</abbrev> 041225). Abbreviations: <bold>dd</bold> deferent duct <bold>fgm</bold> female gland mass <bold>hd</bold> hermaphroditic duct <bold>hg</bold> hermaphroditic gland <bold>ov</bold> oviduct <bold>rs</bold> receptaculum seminis <bold>sp</bold> spermatheca.</p></caption><graphic xmlns:xlink="http://www.w3.org/1999/xlink" xlink:href="zookeys-763-001-g047.jpg" position="float" orientation="portrait" xlink:type="simple" id="oo_207182.jpg"/></fig></tp:treatment-sec><tp:treatment-sec sec-type="Copulatory apparatus" id="SECID0EOSDM"><title>Copulatory apparatus</title><p>(Figs <xref ref-type="fig" rid="F48">47</xref>–<xref ref-type="fig" rid="F50">49</xref>). The penis bears hooks in three distinct regions, two proximal regions being separated from one distal region by a gap with no hooks (Fig. <xref ref-type="fig" rid="F48">47A</xref>). When the penis is partially evaginated, only the hooks near the base can be observed (Figs <xref ref-type="fig" rid="F48">47C</xref>, <xref ref-type="fig" rid="F49">48D, E</xref>). In large individuals, the penis may reach approximately 8 mm in length when fully evaginated (Fig. <xref ref-type="fig" rid="F49">48A–C</xref>). In the first, most proximal region (at the base of the penis), the hooks are small, between 50 and 90 μm long, and clustered on one side of the penis. Following these hooks, a second region bears slender hooks, closely packed together, which vary in size. They may be longer on one side of the penis (between 90 and 170 μm, Figs <xref ref-type="fig" rid="F49">48B</xref>, <xref ref-type="fig" rid="F50">49C</xref>) than on the other side (between 40 and 50 μm). Then the penis is smooth (with no hooks) (Figs <xref ref-type="fig" rid="F49">48B</xref>, <xref ref-type="fig" rid="F50">49A, C</xref>). Finally, distally, at the tip of the penis, a fourth region bears hooks between 60 and 100 μm long (Figs <xref ref-type="fig" rid="F49">48C</xref>, <xref ref-type="fig" rid="F50">49</xref>). When it is evaginated, the penis is enclosed within the penial vestibule, which may be spherical or pear-shaped depending on the orientation of the penis inside (Fig. <xref ref-type="fig" rid="F48">47B</xref>). When it is not evaginated, the penis is within the penial sheath, and the hooks are hidden within the penis (Fig. <xref ref-type="fig" rid="F50">49A–C</xref>). All specimens examined were sexually mature. The deferent duct is narrow and convoluted. The retractor muscle is long (equal to at least one third of the length of the body cavity) and inserts posteriorly by the rectum.</p><fig id="F48" position="float" orientation="portrait"><label>Figure 47.</label><caption><p>Reproductive system, anterior, male copulatory parts, <italic><tp:taxon-name><tp:taxon-name-part taxon-name-part-type="genus" reg="Wallaconchis">Wallaconchis</tp:taxon-name-part> <tp:taxon-name-part taxon-name-part-type="species" reg="graniferum">graniferum</tp:taxon-name-part></tp:taxon-name></italic>, Philippines. <bold>A</bold> Penis with two proximal regions of hooks separated from a third distal region of hooks by a gap with no hooks (the hooks of the first, most proximal region are on the other side of the penis and cannot be seen here), Luzon, scale bar 0.7 mm [3163] (<abbrev xmlns:xlink="http://www.w3.org/1999/xlink" content-type="institution" xlink:title="National Museum of the Philippines, Manila, Philippines" id="ABBRID0EBVDM" xlink:type="simple">PNM</abbrev> 041227) <bold>B</bold> Anterior male copulatory parts scale bar 3.6 mm same as A. <bold>C</bold> Penis partially evaginated inside the vestibule (removed) Bohol scale bar 1 mm [3638] (<abbrev xmlns:xlink="http://www.w3.org/1999/xlink" content-type="institution" xlink:title="National Museum of the Philippines, Manila, Philippines" id="ABBRID0EKVDM" xlink:type="simple">PNM</abbrev> 041225). Abbreviations: <bold>dd</bold> deferent duct <bold>pr1</bold> first most proximal penial region (with hooks on the other side) <bold>pr2</bold> second proximal penial region (with hooks) <bold>pr3</bold> third distal penial region (with hooks) <bold>ps</bold> penial sheath <bold>rm</bold> retractor muscle <bold>sr</bold> smooth region of the penis (with no hooks) <bold>v</bold> vestibule.</p></caption><graphic xmlns:xlink="http://www.w3.org/1999/xlink" xlink:href="zookeys-763-001-g048.jpg" position="float" orientation="portrait" xlink:type="simple" id="oo_207183.jpg"/></fig><fig id="F49" position="float" orientation="portrait"><label>Figure 48.</label><caption><p>Evaginated penis, <italic><tp:taxon-name><tp:taxon-name-part taxon-name-part-type="genus" reg="Wallaconchis">Wallaconchis</tp:taxon-name-part> <tp:taxon-name-part taxon-name-part-type="species" reg="graniferum">graniferum</tp:taxon-name-part></tp:taxon-name></italic>, Philippines (<bold>A–C</bold>) Luzon [3163] (<abbrev xmlns:xlink="http://www.w3.org/1999/xlink" content-type="institution" xlink:title="National Museum of the Philippines, Manila, Philippines" id="ABBRID0EZWDM" xlink:type="simple">PNM</abbrev> 041227) (<bold>D</bold>) Bohol [3636] (<abbrev xmlns:xlink="http://www.w3.org/1999/xlink" content-type="institution" xlink:title="National Museum of the Philippines, Manila, Philippines" id="ABBRID0EAXDM" xlink:type="simple">PNM</abbrev> 041228) (E) Bohol [3638] (<abbrev xmlns:xlink="http://www.w3.org/1999/xlink" content-type="institution" xlink:title="National Museum of the Philippines, Manila, Philippines" id="ABBRID0EFXDM" xlink:type="simple">PNM</abbrev> 041225). <bold>A</bold> Proximal region of evaginated penis with hooks, scale bar 400 μm <bold>B</bold> Middle region of evaginated penis with long slender hooks on one side, and shorter hooks on the other side, scale bar 400 μm <bold>C</bold> Distal region of evaginated penis with distal hooks, scale bar 300 μm <bold>D</bold> Partially evaginated penis with proximal hooks (more distal hooks are inside the rest of the invaginated penis), scale bar 200 μm <bold>E</bold> Partially evaginated penis with most proximal hooks (more distal hooks are invaginated inside), scale bar 200 μm. Abbreviations (from proximal to distal): <bold>ph</bold> proximal hooks (first penial region) <bold>lh</bold> long slender hooks (second penial region) <bold>sh</bold> short hooks (second penial region) <bold>nh</bold> no hooks (gap) <bold>dh</bold> distal hooks (third penial region).</p></caption><graphic xmlns:xlink="http://www.w3.org/1999/xlink" xlink:href="zookeys-763-001-g049.jpg" position="float" orientation="portrait" xlink:type="simple" id="oo_207184.jpg"/></fig><fig id="F50" position="float" orientation="portrait"><label>Figure 49.</label><caption><p>Penis, <italic><tp:taxon-name><tp:taxon-name-part taxon-name-part-type="genus" reg="Wallaconchis">Wallaconchis</tp:taxon-name-part> <tp:taxon-name-part taxon-name-part-type="species" reg="graniferum">graniferum</tp:taxon-name-part></tp:taxon-name></italic>, not evaginated and opened, Philippines, Bohol (<bold>A–B</bold>) [5762] (<abbrev xmlns:xlink="http://www.w3.org/1999/xlink" content-type="institution" xlink:title="National Museum of the Philippines, Manila, Philippines" id="ABBRID0EYYDM" xlink:type="simple">PNM</abbrev> 041226) (<bold>C</bold>) [5761] (<abbrev xmlns:xlink="http://www.w3.org/1999/xlink" content-type="institution" xlink:title="National Museum of the Philippines, Manila, Philippines" id="ABBRID0E6YDM" xlink:type="simple">PNM</abbrev> 041228). <bold>A</bold> Penis invaginated inside the penial sheath opened to reveal regions of penial hooks, scale bar 200 μm <bold>B</bold> Most proximal region of penis invaginated inside the penial sheath opened to reveal penial hooks, scale bar 200 μm <bold>C</bold> Penis invaginated inside penial sheath (both opened to reveal the penial hooks), scale bar 0.5 mm. Abbreviations (from proximal to distal): <bold>ph</bold> proximal hooks (first penial region) <bold>lh</bold> long slender hooks (second penial region) <bold>sh</bold> short hooks (second penial region) <bold>nh</bold> no hooks (gap) <bold>dh</bold> distal hooks (third penial region).</p></caption><graphic xmlns:xlink="http://www.w3.org/1999/xlink" xlink:href="zookeys-763-001-g050.jpg" position="float" orientation="portrait" xlink:type="simple" id="oo_207185.jpg"/></fig><fig id="F51" position="float" orientation="portrait"><label>Figure 50.</label><caption><p>Habitats and live specimens, <italic><tp:taxon-name><tp:taxon-name-part taxon-name-part-type="genus" reg="Wallaconchis">Wallaconchis</tp:taxon-name-part> <tp:taxon-name-part taxon-name-part-type="species" reg="achleitneri">achleitneri</tp:taxon-name-part></tp:taxon-name></italic>, Australia, Queensland, Bowen, Doughty Creek. <bold>A–B</bold> Type locality, sandy area with <italic><tp:taxon-name><tp:taxon-name-part taxon-name-part-type="genus" reg="Avicennia">Avicennia</tp:taxon-name-part></tp:taxon-name></italic> and <italic><tp:taxon-name><tp:taxon-name-part taxon-name-part-type="genus" reg="Rhizophora">Rhizophora</tp:taxon-name-part></tp:taxon-name></italic> trees in narrow band by the creek (st 117) <bold>C–D</bold> Dorsal view, approximately 14 mm long (<abbrev xmlns:xlink="http://www.w3.org/1999/xlink" content-type="institution" xlink:title="Museum of Tropical Queensland, Townsville, Queensland, Australia" id="ABBRID0E51DM" xlink:type="simple">MTQ</abbrev> st117) <bold>E</bold> Ventral view, approximately 14 mm long (<abbrev xmlns:xlink="http://www.w3.org/1999/xlink" content-type="institution" xlink:title="Museum of Tropical Queensland, Townsville, Queensland, Australia" id="ABBRID0EF2DM" xlink:type="simple">MTQ</abbrev> st 117).</p></caption><graphic xmlns:xlink="http://www.w3.org/1999/xlink" xlink:href="zookeys-763-001-g051.jpg" position="float" orientation="portrait" xlink:type="simple" id="oo_207186.jpg"/></fig></tp:treatment-sec><tp:treatment-sec sec-type="remarks" id="SECID0EP2DM"><title>Remarks.</title><p>
              <italic><tp:taxon-name><tp:taxon-name-part taxon-name-part-type="genus" reg="Onchidium">Onchidium</tp:taxon-name-part> <tp:taxon-name-part taxon-name-part-type="species" reg="graniferum">graniferum</tp:taxon-name-part></tp:taxon-name></italic> must be transferred to <italic><tp:taxon-name><tp:taxon-name-part taxon-name-part-type="genus" reg="Wallaconchis">Wallaconchis</tp:taxon-name-part></tp:taxon-name></italic> because the diagnostic combination of characters of <italic><tp:taxon-name><tp:taxon-name-part taxon-name-part-type="genus" reg="Wallaconchis">Wallaconchis</tp:taxon-name-part></tp:taxon-name></italic> is found in Semper’s original description and in what remains of the syntypes. <xref ref-type="bibr" rid="B38">Semper (1882</xref>: 274) wrote that there is no accessory penial gland and no rectal gland in <italic><tp:taxon-name><tp:taxon-name-part taxon-name-part-type="genus" reg="Onchidium">O.</tp:taxon-name-part> <tp:taxon-name-part taxon-name-part-type="species" reg="graniferum">graniferum</tp:taxon-name-part></tp:taxon-name></italic>, which is fortunate here because the copulatory organs of the syntypes are all missing. Semper did not describe the intestinal loops type but the one digestive system that remains in the type material is clearly of type I. Semper’s description of the male opening below the right tentacle also is consistent with the fact that <italic><tp:taxon-name><tp:taxon-name-part taxon-name-part-type="genus" reg="Onchidium">O.</tp:taxon-name-part> <tp:taxon-name-part taxon-name-part-type="species" reg="graniferum">graniferum</tp:taxon-name-part></tp:taxon-name></italic> belongs to <italic><tp:taxon-name><tp:taxon-name-part taxon-name-part-type="genus" reg="Wallaconchis">Wallaconchis</tp:taxon-name-part></tp:taxon-name></italic>.</p><p>The only issue in <xref ref-type="bibr" rid="B38">Semper’s description (1882</xref>: 274, our translation from German) of <italic><tp:taxon-name><tp:taxon-name-part taxon-name-part-type="genus" reg="Onchidium">O.</tp:taxon-name-part> <tp:taxon-name-part taxon-name-part-type="species" reg="graniferum">graniferum</tp:taxon-name-part></tp:taxon-name></italic> is that he wrote that the retractor muscle of the penis inserted “somewhat behind the center of the animal,” or slightly posterior to the center of the body cavity. In all <italic><tp:taxon-name><tp:taxon-name-part taxon-name-part-type="genus" reg="Wallaconchis">Wallaconchis</tp:taxon-name-part></tp:taxon-name></italic> species, the retractor muscle inserts at the posterior end of the body cavity, near the rectum. More precisely, that type of insertion is found in all mature animals. In small animals (which may or may not be fully mature), the retractor muscle occasionally inserts near the heart, approximately at mid-length of the body cavity. One of the syntypes that Semper examined was only 11 mm long and would likely be immature. If Semper observed the insertion of the retractor muscle in this immature specimen, it could explain why his description of the retractor muscle differs from the insertion observed here.</p><p>The publication dates of various sections of the volume on <italic><tp:taxon-name><tp:taxon-name-part taxon-name-part-type="genus" reg="Landmollusken">Landmollusken</tp:taxon-name-part></tp:taxon-name></italic> by Carl Semper in the <italic>Reisen im Archipel der Philippinen</italic> series were clarified by <xref ref-type="bibr" rid="B28">Johnson (1969)</xref>. The species name <italic><tp:taxon-name><tp:taxon-name-part taxon-name-part-type="genus" reg="Onchidium">Onchidium</tp:taxon-name-part> <tp:taxon-name-part taxon-name-part-type="species" reg="graniferum">graniferum</tp:taxon-name-part></tp:taxon-name></italic> was first published by Semper in 1880 (pl. 19, fig. 13 &amp; pl. 23, fig. 3) with two illustrations of the external anatomy and the radula and no written description. Because <italic><tp:taxon-name><tp:taxon-name-part taxon-name-part-type="genus" reg="Onchidium">Onchidium</tp:taxon-name-part> <tp:taxon-name-part taxon-name-part-type="species" reg="graniferum">graniferum</tp:taxon-name-part></tp:taxon-name></italic> was published before 1931, <xref ref-type="bibr" rid="B27">ICZN (1999)</xref> Article 12.2.7 applies, and Semper’s figures are regarded as an indication accompanying the new name <italic><tp:taxon-name><tp:taxon-name-part taxon-name-part-type="genus" reg="Onchidium">Onchidium</tp:taxon-name-part> <tp:taxon-name-part taxon-name-part-type="species" reg="graniferum">graniferum</tp:taxon-name-part></tp:taxon-name></italic>. The text of the description and the illustration of the radula (pl. 21, fig. 10) were published in 1882. No other existing names were found to apply to the species described here.</p><p>The copulatory organs of the syntypes were all destroyed prior to the present study (likely by Semper himself), but Semper (1882: 274, translated from German) described the penis of <italic><tp:taxon-name><tp:taxon-name-part taxon-name-part-type="genus" reg="Onchidium">O.</tp:taxon-name-part> <tp:taxon-name-part taxon-name-part-type="species" reg="graniferum">graniferum</tp:taxon-name-part></tp:taxon-name></italic> as a “cartilaginous tube” with only a “tooth-bearing portion” and “cartilage teeth of very different sizes.” Semper (1882: 274, our translation from German) also indicated a specific order in which penial hooks (which he called teeth) of different sizes are organized, which is in agreement with the arrangement of hooks described here: “The foremost ones are very irregular and broad; they are on average 80 μm long. Then a section with teeth three times as long, of 180 μm, then again another with small ones; but in the last part great ones are found. The large teeth are very tightly pressed.” Semper illustrated these penial hooks of different sizes individually, but not the hooks together <italic>in situ</italic>, so the exact arrangement of the penial hooks that he observed cannot be known with certainty. Semper also did not indicate whether the penis was evaginated or not, but it can be assumed that his “foremost” hooks are at the base (i.e., proximal on the penis when evaginated). So, overall, Semper’s description of the arrangement of penial hooks of different sizes is consistent with the pattern of penial hooks observed here from the proximal base of the penis to its evaginated tip. Semper’s illustrations of a thick penial sheath and the shapes of the penial hooks are also consistent with the species described here. Finally, Semper described the penis as slightly shorter than the retractor muscle. The retractor muscle was found to be shorter than the penis in the species described here, but this trait varies within <italic><tp:taxon-name><tp:taxon-name-part taxon-name-part-type="genus" reg="Wallaconchis">Wallaconchis</tp:taxon-name-part></tp:taxon-name></italic> species and is not useful for identification.</p><p>
              <xref ref-type="bibr" rid="B8">Britton (1984</xref>: fig. 4D) illustrated the penial anatomy of an onchidiid species from Hong Kong which matches the penial anatomy of the species described here perfectly. Britton misidentified that species as <italic><tp:taxon-name><tp:taxon-name-part taxon-name-part-type="genus" reg="Paraoncidium">Paraoncidium</tp:taxon-name-part> <tp:taxon-name-part taxon-name-part-type="species" reg="reevesii">reevesii</tp:taxon-name-part></tp:taxon-name></italic> (J. E. Gray, 1850) because the valid name <italic><tp:taxon-name><tp:taxon-name-part taxon-name-part-type="genus" reg="Onchidium">Onchidium</tp:taxon-name-part> <tp:taxon-name-part taxon-name-part-type="species" reg="reevesii">reevesii</tp:taxon-name-part></tp:taxon-name></italic> J. E. Gray, 1850 actually applies to a species with both an accessory penial gland and a rectal gland, both of which Britton noted were absent from his Hong Kong specimens (<xref ref-type="bibr" rid="B15">Dayrat et al. 2016</xref>). Britton’s description (1984: 184) of the intestinal loops of type II is unlikely given the distinctive penial anatomy he illustrated (known only in this onchidiid species). Britton either made an error characterizing the intestinal loops, or the specimens he examined were a mix of multiple species with different intestinal types. Britton’s record of <italic><tp:taxon-name><tp:taxon-name-part taxon-name-part-type="genus" reg="Paraoncidium">Paraoncidium</tp:taxon-name-part> <tp:taxon-name-part taxon-name-part-type="species" reg="reevesii">reevesii</tp:taxon-name-part></tp:taxon-name></italic> is thought to be a misidentification for <italic><tp:taxon-name><tp:taxon-name-part taxon-name-part-type="genus" reg="Wallaconchis">Wallaconchis</tp:taxon-name-part> <tp:taxon-name-part taxon-name-part-type="species" reg="graniferum">graniferum</tp:taxon-name-part></tp:taxon-name></italic>. Finally, the presence of <italic><tp:taxon-name><tp:taxon-name-part taxon-name-part-type="genus" reg="Wallaconchis">Wallaconchis</tp:taxon-name-part> <tp:taxon-name-part taxon-name-part-type="species" reg="graniferum">graniferum</tp:taxon-name-part></tp:taxon-name></italic> in China is also known thanks to a few DNA sequences found in GenBank, misidentified as <italic><tp:taxon-name><tp:taxon-name-part taxon-name-part-type="genus" reg="Onchidella">Onchidella</tp:taxon-name-part></tp:taxon-name></italic> sp. (<xref ref-type="bibr" rid="B43">Sun et al. 2014</xref>) and that are part of the species described here (Fig. <xref ref-type="fig" rid="F1">1</xref>).</p><p>
              <xref ref-type="bibr" rid="B30">Labbé (1934)</xref> identified a specimen from the Philippines as <italic><tp:taxon-name><tp:taxon-name-part taxon-name-part-type="genus" reg="Paraoncidium">Paraoncidium</tp:taxon-name-part> <tp:taxon-name-part taxon-name-part-type="species" reg="graniferum">graniferum</tp:taxon-name-part></tp:taxon-name></italic> for which he mentioned intestinal loops of type I, no rectal gland, and no accessory penial gland, which together, if correct, indicate that he examined a <italic><tp:taxon-name><tp:taxon-name-part taxon-name-part-type="genus" reg="Wallaconchis">Wallaconchis</tp:taxon-name-part></tp:taxon-name></italic> species. Labbé’s description (1934: 228) of the penis as “curled, with teeth anteriorly” suggests that he probably examined <italic><tp:taxon-name><tp:taxon-name-part taxon-name-part-type="genus" reg="Wallaconchis">W.</tp:taxon-name-part> <tp:taxon-name-part taxon-name-part-type="species" reg="graniferum">graniferum</tp:taxon-name-part></tp:taxon-name></italic>, but the description of the hooks is not detailed enough to be sure that he did not examine <italic><tp:taxon-name><tp:taxon-name-part taxon-name-part-type="genus" reg="Wallaconchis">W.</tp:taxon-name-part> <tp:taxon-name-part taxon-name-part-type="species" reg="uncinus">uncinus</tp:taxon-name-part></tp:taxon-name></italic> or another species. At any rate, this species is found in the Philippines and Labbé’s record would not improve our knowledge of their geographic distribution.</p><p>Finally, <xref ref-type="bibr" rid="B26">Hoffmann (1928</xref>: 80–81, our translation from German) commented that Semper’s description was inconsistent: “the cartilage of the penis is approximately 3 mm long and has only the tooth-bearing portion” but in “his illustration, which is made in natural size, the penis is 7 mm long.” However, contrary to Hoffmann’s claim, Semper’s description is not inconsistent. Indeed, it is the entire penial sheath which is 7 mm long in Semper’s illustration and not the penis itself.</p></tp:treatment-sec><tp:treatment-sec><!--Section generated to contain objects referenced in tp:taxon-treatment.--><table-wrap id="T3" position="float" orientation="portrait"><label>Table 3.</label><caption><p>Habitats where <italic><tp:taxon-name><tp:taxon-name-part taxon-name-part-type="genus" reg="Wallaconchis">Wallaconchis</tp:taxon-name-part></tp:taxon-name></italic> species occur.</p></caption><table id="TID0ERUAK" rules="all"><tbody><tr><th rowspan="1" colspan="1">Species</th><th rowspan="1" colspan="1">Mud</th><th rowspan="1" colspan="1">Coarse sand</th><th rowspan="1" colspan="1">Coral rubble</th><th rowspan="1" colspan="1">Rocks</th><th rowspan="1" colspan="1">Sandy mud</th><th rowspan="1" colspan="1">Fine sand</th></tr><tr><td rowspan="1" colspan="1">
                      <italic><tp:taxon-name><tp:taxon-name-part taxon-name-part-type="genus" reg="Wallaconchis">W.</tp:taxon-name-part> <tp:taxon-name-part taxon-name-part-type="species" reg="sinanui">sinanui</tp:taxon-name-part></tp:taxon-name></italic>
                    </td><td rowspan="1" colspan="1">✓</td><td rowspan="1" colspan="1"/><td rowspan="1" colspan="1"/><td rowspan="1" colspan="1"/><td rowspan="1" colspan="1"/><td rowspan="1" colspan="1"/></tr><tr><td rowspan="1" colspan="1">
                      <italic><tp:taxon-name><tp:taxon-name-part taxon-name-part-type="genus" reg="Wallaconchis">W.</tp:taxon-name-part> <tp:taxon-name-part taxon-name-part-type="species" reg="uncinus">uncinus</tp:taxon-name-part></tp:taxon-name></italic>
                    </td><td rowspan="1" colspan="1">✓</td><td rowspan="1" colspan="1"/><td rowspan="1" colspan="1"/><td rowspan="1" colspan="1"/><td rowspan="1" colspan="1"/><td rowspan="1" colspan="1"/></tr><tr><td rowspan="1" colspan="1">
                      <italic><tp:taxon-name><tp:taxon-name-part taxon-name-part-type="genus" reg="Wallaconchis">W.</tp:taxon-name-part> <tp:taxon-name-part taxon-name-part-type="species" reg="buetschlii">buetschlii</tp:taxon-name-part></tp:taxon-name></italic>
                    </td><td rowspan="1" colspan="1">✓</td><td rowspan="1" colspan="1">✓</td><td rowspan="1" colspan="1"/><td rowspan="1" colspan="1"/><td rowspan="1" colspan="1">✓</td><td rowspan="1" colspan="1"/></tr><tr><td rowspan="1" colspan="1">
                      <italic><tp:taxon-name><tp:taxon-name-part taxon-name-part-type="genus" reg="Wallaconchis">W.</tp:taxon-name-part> <tp:taxon-name-part taxon-name-part-type="species" reg="gracile">gracile</tp:taxon-name-part></tp:taxon-name></italic>
                    </td><td rowspan="1" colspan="1"/><td rowspan="1" colspan="1"/><td rowspan="1" colspan="1"/><td rowspan="1" colspan="1"/><td rowspan="1" colspan="1">✓</td><td rowspan="1" colspan="1"/></tr><tr><td rowspan="1" colspan="1">
                      <italic><tp:taxon-name><tp:taxon-name-part taxon-name-part-type="genus" reg="Wallaconchis">W.</tp:taxon-name-part> <tp:taxon-name-part taxon-name-part-type="species" reg="nangkauriense">nangkauriense</tp:taxon-name-part></tp:taxon-name></italic>
                    </td><td rowspan="1" colspan="1"/><td rowspan="1" colspan="1"/><td rowspan="1" colspan="1">✓</td><td rowspan="1" colspan="1"/><td rowspan="1" colspan="1"/><td rowspan="1" colspan="1"/></tr><tr><td rowspan="1" colspan="1">
                      <italic><tp:taxon-name><tp:taxon-name-part taxon-name-part-type="genus" reg="Wallaconchis">W.</tp:taxon-name-part> <tp:taxon-name-part taxon-name-part-type="species" reg="ater">ater</tp:taxon-name-part></tp:taxon-name></italic>
                    </td><td rowspan="1" colspan="1"/><td rowspan="1" colspan="1"/><td rowspan="1" colspan="1">✓</td><td rowspan="1" colspan="1"/><td rowspan="1" colspan="1"/><td rowspan="1" colspan="1"/></tr><tr><td rowspan="1" colspan="1">
                      <italic><tp:taxon-name><tp:taxon-name-part taxon-name-part-type="genus" reg="Wallaconchis">W.</tp:taxon-name-part> <tp:taxon-name-part taxon-name-part-type="species" reg="graniferum">graniferum</tp:taxon-name-part></tp:taxon-name></italic>
                    </td><td rowspan="1" colspan="1"/><td rowspan="1" colspan="1"/><td rowspan="1" colspan="1"/><td rowspan="1" colspan="1"/><td rowspan="1" colspan="1"/><td rowspan="1" colspan="1">✓</td></tr><tr><td rowspan="1" colspan="1">
                      <italic><tp:taxon-name><tp:taxon-name-part taxon-name-part-type="genus" reg="Wallaconchis">W.</tp:taxon-name-part> <tp:taxon-name-part taxon-name-part-type="species" reg="achleitneri">achleitneri</tp:taxon-name-part></tp:taxon-name></italic>
                    </td><td rowspan="1" colspan="1"/><td rowspan="1" colspan="1">✓</td><td rowspan="1" colspan="1"/><td rowspan="1" colspan="1"/><td rowspan="1" colspan="1"/><td rowspan="1" colspan="1"/></tr><tr><td rowspan="1" colspan="1">
                      <italic><tp:taxon-name><tp:taxon-name-part taxon-name-part-type="genus" reg="Wallaconchis">W.</tp:taxon-name-part> <tp:taxon-name-part taxon-name-part-type="species" reg="comendadori">comendadori</tp:taxon-name-part></tp:taxon-name></italic>
                    </td><td rowspan="1" colspan="1"/><td rowspan="1" colspan="1"/><td rowspan="1" colspan="1"/><td rowspan="1" colspan="1">✓</td><td rowspan="1" colspan="1"/><td rowspan="1" colspan="1"/></tr><tr><td rowspan="1" colspan="1">
                      <italic><tp:taxon-name><tp:taxon-name-part taxon-name-part-type="genus" reg="Wallaconchis">W.</tp:taxon-name-part> <tp:taxon-name-part taxon-name-part-type="species" reg="melanesiensis">melanesiensis</tp:taxon-name-part></tp:taxon-name></italic>
                    </td><td rowspan="1" colspan="1"/><td rowspan="1" colspan="1"/><td rowspan="1" colspan="1"/><td rowspan="1" colspan="1">✓</td><td rowspan="1" colspan="1"/><td rowspan="1" colspan="1"/></tr></tbody></table></table-wrap><table-wrap id="T5" position="float" orientation="portrait"><label>Table 5.</label><caption><p>Summary of traits that can help identify <italic><tp:taxon-name><tp:taxon-name-part taxon-name-part-type="genus" reg="Wallaconchis">Wallaconchis</tp:taxon-name-part></tp:taxon-name></italic> species. Observations between parentheses are less common. All traits may be subject to individual variation. Traits are described in detail in the corresponding species descriptions.</p></caption><table id="TID0ENSCK" rules="all"><tbody><tr><th rowspan="1" colspan="1">Species</th><th rowspan="1" colspan="1">Dorsal color</th><th rowspan="1" colspan="1">Hyponotum color</th><th rowspan="1" colspan="1">Penis</th><th rowspan="1" colspan="1">Oviduct</th></tr><tr><td rowspan="1" colspan="1">
                      <italic><tp:taxon-name><tp:taxon-name-part taxon-name-part-type="genus" reg="Wallaconchis">W.</tp:taxon-name-part> <tp:taxon-name-part taxon-name-part-type="species" reg="sinanui">sinanui</tp:taxon-name-part></tp:taxon-name></italic>
                    </td><td rowspan="1" colspan="1">Brown with dark brown mottling</td><td rowspan="1" colspan="1">Brownish-grey</td><td rowspan="1" colspan="1">Narrow, within penial sheath</td><td rowspan="1" colspan="1">Narrow</td></tr><tr><td rowspan="1" colspan="1">
                      <italic><tp:taxon-name><tp:taxon-name-part taxon-name-part-type="genus" reg="Wallaconchis">W.</tp:taxon-name-part> <tp:taxon-name-part taxon-name-part-type="species" reg="uncinus">uncinus</tp:taxon-name-part></tp:taxon-name></italic>
                    </td><td rowspan="1" colspan="1">Brown, mottle brown and orange (red, black)</td><td rowspan="1" colspan="1">Light grey, cream, light orange</td><td rowspan="1" colspan="1">Loops with curved hooks, in vestibule</td><td rowspan="1" colspan="1">Wide</td></tr><tr><td rowspan="1" colspan="1">
                      <italic><tp:taxon-name><tp:taxon-name-part taxon-name-part-type="genus" reg="Wallaconchis">W.</tp:taxon-name-part> <tp:taxon-name-part taxon-name-part-type="species" reg="buetschlii">buetschlii</tp:taxon-name-part></tp:taxon-name></italic>
                    </td><td rowspan="1" colspan="1">Grey-brown (red, yellow-brown)</td><td rowspan="1" colspan="1">Dark grey, light grey, cream</td><td rowspan="1" colspan="1">No penial sheath. Internal longitudinal ridges</td><td rowspan="1" colspan="1">Narrow, in membrane attached to body wall</td></tr><tr><td rowspan="1" colspan="1">
                      <italic><tp:taxon-name><tp:taxon-name-part taxon-name-part-type="genus" reg="Wallaconchis">W.</tp:taxon-name-part> <tp:taxon-name-part taxon-name-part-type="species" reg="gracile">gracile</tp:taxon-name-part></tp:taxon-name></italic>
                    </td><td rowspan="1" colspan="1">Brown (yellow, brown with patches of yellow, orange, or red)</td><td rowspan="1" colspan="1">Light yellow-orange</td><td rowspan="1" colspan="1">Narrow tube within penial sheath</td><td rowspan="1" colspan="1">Narrow, in membrane attached to body wall</td></tr><tr><td rowspan="1" colspan="1">
                      <italic><tp:taxon-name><tp:taxon-name-part taxon-name-part-type="genus" reg="Wallaconchis">W.</tp:taxon-name-part> <tp:taxon-name-part taxon-name-part-type="species" reg="nangkauriense">nangkauriense</tp:taxon-name-part></tp:taxon-name></italic>
                    </td><td rowspan="1" colspan="1">Extremely variable: grey, red, yellow, black, orange, brown, green</td><td rowspan="1" colspan="1">Light grey, cream (dark grey, white)</td><td rowspan="1" colspan="1">Narrow tube within vestibule</td><td rowspan="1" colspan="1">Extremely long, slightly narrow</td></tr><tr><td rowspan="1" colspan="1">
                      <italic><tp:taxon-name><tp:taxon-name-part taxon-name-part-type="genus" reg="Wallaconchis">W.</tp:taxon-name-part> <tp:taxon-name-part taxon-name-part-type="species" reg="ater">ater</tp:taxon-name-part></tp:taxon-name></italic>
                    </td><td rowspan="1" colspan="1">Extremely variable: grey, red, yellow, black, brown, green</td><td rowspan="1" colspan="1">Grey, cream, yellow-grey, yellow-orange</td><td rowspan="1" colspan="1">Loops form a coil in vestibule</td><td rowspan="1" colspan="1">Wide</td></tr><tr><td rowspan="1" colspan="1">
                      <italic><tp:taxon-name><tp:taxon-name-part taxon-name-part-type="genus" reg="Wallaconchis">W.</tp:taxon-name-part> <tp:taxon-name-part taxon-name-part-type="species" reg="graniferum">graniferum</tp:taxon-name-part></tp:taxon-name></italic>
                    </td><td rowspan="1" colspan="1">Brown, orange, yellow</td><td rowspan="1" colspan="1">Beige-orange, cream or white</td><td rowspan="1" colspan="1">Bears straight hooks, in vestibule</td><td rowspan="1" colspan="1">Wide</td></tr><tr><td rowspan="1" colspan="1">
                      <italic><tp:taxon-name><tp:taxon-name-part taxon-name-part-type="genus" reg="Wallaconchis">W.</tp:taxon-name-part> <tp:taxon-name-part taxon-name-part-type="species" reg="achleitneri">achleitneri</tp:taxon-name-part></tp:taxon-name></italic>
                    </td><td rowspan="1" colspan="1">Brown-grey</td><td rowspan="1" colspan="1">Light yellow-grey</td><td rowspan="1" colspan="1">Narrow, within vestibule</td><td rowspan="1" colspan="1">Slightly narrow</td></tr><tr><td rowspan="1" colspan="1">
                      <italic><tp:taxon-name><tp:taxon-name-part taxon-name-part-type="genus" reg="Wallaconchis">W.</tp:taxon-name-part> <tp:taxon-name-part taxon-name-part-type="species" reg="comendadori">comendadori</tp:taxon-name-part></tp:taxon-name></italic>
                    </td><td rowspan="1" colspan="1">Brown, black (with patches brown, yellow, grey, red, black)</td><td rowspan="1" colspan="1">Yellow-orange, grey, or both</td><td rowspan="1" colspan="1">Narrow, within penial sheath</td><td rowspan="1" colspan="1">Narrow</td></tr><tr><td rowspan="1" colspan="1">
                      <italic><tp:taxon-name><tp:taxon-name-part taxon-name-part-type="genus" reg="Wallaconchis">W.</tp:taxon-name-part> <tp:taxon-name-part taxon-name-part-type="species" reg="melanesiensis">melanesiensis</tp:taxon-name-part></tp:taxon-name></italic>
                    </td><td rowspan="1" colspan="1">Grey, black (red-black), brown</td><td rowspan="1" colspan="1">Light grey, bluish-grey</td><td rowspan="1" colspan="1">Narrow, within penial sheath</td><td rowspan="1" colspan="1">Narrow</td></tr></tbody></table></table-wrap><table-wrap id="T4" position="float" orientation="portrait"><label>Table 4.</label><caption><p>Radular forumulae in <italic><tp:taxon-name><tp:taxon-name-part taxon-name-part-type="genus" reg="Wallaconchis">Wallaconchis</tp:taxon-name-part></tp:taxon-name></italic> species.</p></caption><table id="TID0ENNBK" rules="all"><tbody><tr><th rowspan="1" colspan="1">Species</th><th rowspan="1" colspan="1">Radular formula</th><th rowspan="1" colspan="1">Specimen size (length, in mm)</th><th rowspan="1" colspan="1">Catalog Numbers</th><th rowspan="1" colspan="1">DNA extraction number</th></tr><tr><td rowspan="3" colspan="1">
                      <italic><tp:taxon-name><tp:taxon-name-part taxon-name-part-type="genus" reg="Wallaconchis">W.</tp:taxon-name-part> <tp:taxon-name-part taxon-name-part-type="species" reg="sinanui">sinanui</tp:taxon-name-part></tp:taxon-name></italic>
                    </td><td rowspan="1" colspan="1">36 × (50-1-50)</td><td rowspan="1" colspan="1">11</td><td rowspan="1" colspan="1">
                      <abbrev xmlns:xlink="http://www.w3.org/1999/xlink" content-type="institution" xlink:title="Universitas Malikussaleh, North Aceh, Sumatra, Indonesia" id="ABBRID0EO6BK" xlink:type="simple">UMIZ</abbrev> 00059</td><td rowspan="1" colspan="1">5844</td></tr><tr><td rowspan="1" colspan="1">34 × (50-1-50)</td><td rowspan="1" colspan="1">9</td><td rowspan="1" colspan="1">
                      <abbrev xmlns:xlink="http://www.w3.org/1999/xlink" content-type="institution" xlink:title="Universitas Malikussaleh, North Aceh, Sumatra, Indonesia" id="ABBRID0EBACK" xlink:type="simple">UMIZ</abbrev> 00059</td><td rowspan="1" colspan="1">5845</td></tr><tr><td rowspan="1" colspan="1">37 × (50-1-50)</td><td rowspan="1" colspan="1">7</td><td rowspan="1" colspan="1">
                      <abbrev xmlns:xlink="http://www.w3.org/1999/xlink" content-type="institution" xlink:title="Universitas Malikussaleh, North Aceh, Sumatra, Indonesia" id="ABBRID0EUACK" xlink:type="simple">UMIZ</abbrev> 00059</td><td rowspan="1" colspan="1">5846</td></tr><tr><td rowspan="3" colspan="1">
                      <italic><tp:taxon-name><tp:taxon-name-part taxon-name-part-type="genus" reg="Wallaconchis">W.</tp:taxon-name-part> <tp:taxon-name-part taxon-name-part-type="species" reg="uncinus">uncinus</tp:taxon-name-part></tp:taxon-name></italic>
                    </td><td rowspan="1" colspan="1">59 × (85-1-85)</td><td rowspan="1" colspan="1">28</td><td rowspan="1" colspan="1">
                      <abbrev xmlns:xlink="http://www.w3.org/1999/xlink" content-type="institution" xlink:title="Universitas Malikussaleh, North Aceh, Sumatra, Indonesia" id="ABBRID0EWBCK" xlink:type="simple">UMIZ</abbrev> 00007</td><td rowspan="1" colspan="1">2843</td></tr><tr><td rowspan="1" colspan="1">48 × (65-1-65)</td><td rowspan="1" colspan="1">15</td><td rowspan="1" colspan="1">
                      <abbrev xmlns:xlink="http://www.w3.org/1999/xlink" content-type="institution" xlink:title="Universitas Malikussaleh, North Aceh, Sumatra, Indonesia" id="ABBRID0EJCCK" xlink:type="simple">UMIZ</abbrev> 00008</td><td rowspan="1" colspan="1">3138</td></tr><tr><td rowspan="1" colspan="1">74 × (95-1-95)</td><td rowspan="1" colspan="1">40</td><td rowspan="1" colspan="1">
                      <abbrev xmlns:xlink="http://www.w3.org/1999/xlink" content-type="institution" xlink:title="Universitas Malikussaleh, North Aceh, Sumatra, Indonesia" id="ABBRID0E3CCK" xlink:type="simple">UMIZ</abbrev> 00011</td><td rowspan="1" colspan="1">5079</td></tr><tr><td rowspan="3" colspan="1">
                      <italic><tp:taxon-name><tp:taxon-name-part taxon-name-part-type="genus" reg="Wallaconchis">W.</tp:taxon-name-part> <tp:taxon-name-part taxon-name-part-type="species" reg="buetschlii">buetschlii</tp:taxon-name-part></tp:taxon-name></italic>
                    </td><td rowspan="1" colspan="1">58 × (85-1-85)</td><td rowspan="1" colspan="1">31</td><td rowspan="1" colspan="1">
                      <abbrev xmlns:xlink="http://www.w3.org/1999/xlink" content-type="institution" xlink:title="Universitas Malikussaleh, North Aceh, Sumatra, Indonesia" id="ABBRID0E5DCK" xlink:type="simple">UMIZ</abbrev> 00021</td><td rowspan="1" colspan="1">2120</td></tr><tr><td rowspan="1" colspan="1">71 × (105-1-105)</td><td rowspan="1" colspan="1">42</td><td rowspan="1" colspan="1">
                      <abbrev xmlns:xlink="http://www.w3.org/1999/xlink" content-type="institution" xlink:title="Museum of Tropical Queensland, Townsville, Queensland, Australia" id="ABBRID0ERECK" xlink:type="simple">MTQ</abbrev> st100</td><td rowspan="1" colspan="1">2554</td></tr><tr><td rowspan="1" colspan="1">42 × (70-1-70)</td><td rowspan="1" colspan="1">16</td><td rowspan="1" colspan="1">
                      <abbrev xmlns:xlink="http://www.w3.org/1999/xlink" content-type="institution" xlink:title="Museum of Tropical Queensland, Townsville, Queensland, Australia" id="ABBRID0EEFCK" xlink:type="simple">MTQ</abbrev> st100</td><td rowspan="1" colspan="1">2555</td></tr><tr><td rowspan="3" colspan="1">
                      <italic><tp:taxon-name><tp:taxon-name-part taxon-name-part-type="genus" reg="Wallaconchis">W.</tp:taxon-name-part> <tp:taxon-name-part taxon-name-part-type="species" reg="gracile">gracile</tp:taxon-name-part></tp:taxon-name></italic>
                    </td><td rowspan="1" colspan="1">50 × (85-1-85)</td><td rowspan="1" colspan="1">22</td><td rowspan="1" colspan="1">
                      <abbrev xmlns:xlink="http://www.w3.org/1999/xlink" content-type="institution" xlink:title="Universitas Malikussaleh, North Aceh, Sumatra, Indonesia" id="ABBRID0EGGCK" xlink:type="simple">UMIZ</abbrev> 00056</td><td rowspan="1" colspan="1">N/A</td></tr><tr><td rowspan="1" colspan="1">44 × (75-1-75)</td><td rowspan="1" colspan="1">17</td><td rowspan="1" colspan="1">
                      <abbrev xmlns:xlink="http://www.w3.org/1999/xlink" content-type="institution" xlink:title="Universitas Malikussaleh, North Aceh, Sumatra, Indonesia" id="ABBRID0EZGCK" xlink:type="simple">UMIZ</abbrev> 00056</td><td rowspan="1" colspan="1">3106</td></tr><tr><td rowspan="1" colspan="1">51 × (65-1-65)</td><td rowspan="1" colspan="1">24</td><td rowspan="1" colspan="1">
                      <abbrev xmlns:xlink="http://www.w3.org/1999/xlink" content-type="institution" xlink:title="National Museum of the Philippines, Manila, Philippines" id="ABBRID0EMHCK" xlink:type="simple">PNM</abbrev> 041231</td><td rowspan="1" colspan="1">3652</td></tr><tr><td rowspan="3" colspan="1">
                      <italic><tp:taxon-name><tp:taxon-name-part taxon-name-part-type="genus" reg="Wallaconchis">W.</tp:taxon-name-part> <tp:taxon-name-part taxon-name-part-type="species" reg="nangkauriense">nangkauriense</tp:taxon-name-part></tp:taxon-name></italic>
                    </td><td rowspan="1" colspan="1">74 × (100-1-100)</td><td rowspan="1" colspan="1">42</td><td rowspan="1" colspan="1">
                      <abbrev xmlns:xlink="http://www.w3.org/1999/xlink" content-type="institution" xlink:title="Universitas Malikussaleh, North Aceh, Sumatra, Indonesia" id="ABBRID0EOICK" xlink:type="simple">UMIZ</abbrev> 00012</td><td rowspan="1" colspan="1">N/A</td></tr><tr><td rowspan="1" colspan="1">59 × (80-1-80)</td><td rowspan="1" colspan="1">18</td><td rowspan="1" colspan="1">
                      <abbrev xmlns:xlink="http://www.w3.org/1999/xlink" content-type="institution" xlink:title="Universitas Malikussaleh, North Aceh, Sumatra, Indonesia" id="ABBRID0EBJCK" xlink:type="simple">UMIZ</abbrev> 00020</td><td rowspan="1" colspan="1">3129</td></tr><tr><td rowspan="1" colspan="1">74 × (105-1-105)</td><td rowspan="1" colspan="1">28</td><td rowspan="1" colspan="1">
                      <abbrev xmlns:xlink="http://www.w3.org/1999/xlink" content-type="institution" xlink:title="National Museum of the Philippines, Manila, Philippines" id="ABBRID0EUJCK" xlink:type="simple">PNM</abbrev> 041206</td><td rowspan="1" colspan="1">3276</td></tr><tr><td rowspan="3" colspan="1">
                      <italic><tp:taxon-name><tp:taxon-name-part taxon-name-part-type="genus" reg="Wallaconchis">W.</tp:taxon-name-part> <tp:taxon-name-part taxon-name-part-type="species" reg="ater">ater</tp:taxon-name-part></tp:taxon-name></italic> unit #1</td><td rowspan="1" colspan="1">71 × (113-1-113)</td><td rowspan="1" colspan="1">33</td><td rowspan="1" colspan="1">
                      <abbrev xmlns:xlink="http://www.w3.org/1999/xlink" content-type="institution" xlink:title="Universitas Malikussaleh, North Aceh, Sumatra, Indonesia" id="ABBRID0EWKCK" xlink:type="simple">UMIZ</abbrev> 00038</td><td rowspan="1" colspan="1">2283</td></tr><tr><td rowspan="1" colspan="1">67 × (96-1-96)</td><td rowspan="1" colspan="1">25</td><td rowspan="1" colspan="1">
                      <abbrev xmlns:xlink="http://www.w3.org/1999/xlink" content-type="institution" xlink:title="Universitas Malikussaleh, North Aceh, Sumatra, Indonesia" id="ABBRID0EJLCK" xlink:type="simple">UMIZ</abbrev> 00039</td><td rowspan="1" colspan="1">2330</td></tr><tr><td rowspan="1" colspan="1">43 × (55-1-55)</td><td rowspan="1" colspan="1">17</td><td rowspan="1" colspan="1">
                      <abbrev xmlns:xlink="http://www.w3.org/1999/xlink" content-type="institution" xlink:title="Universitas Malikussaleh, North Aceh, Sumatra, Indonesia" id="ABBRID0E3LCK" xlink:type="simple">UMIZ</abbrev> 00041</td><td rowspan="1" colspan="1">2939</td></tr><tr><td rowspan="3" colspan="1">
                      <italic><tp:taxon-name><tp:taxon-name-part taxon-name-part-type="genus" reg="Wallaconchis">W.</tp:taxon-name-part> <tp:taxon-name-part taxon-name-part-type="species" reg="ater">ater</tp:taxon-name-part></tp:taxon-name></italic> unit #2</td><td rowspan="1" colspan="1">65 × (90-1-90)</td><td rowspan="1" colspan="1">29</td><td rowspan="1" colspan="1">
                      <abbrev xmlns:xlink="http://www.w3.org/1999/xlink" content-type="institution" xlink:title="Universitas Malikussaleh, North Aceh, Sumatra, Indonesia" id="ABBRID0E5MCK" xlink:type="simple">UMIZ</abbrev> 00050</td><td rowspan="1" colspan="1">2220</td></tr><tr><td rowspan="1" colspan="1">55 × (80-1-80)</td><td rowspan="1" colspan="1">22</td><td rowspan="1" colspan="1">
                      <abbrev xmlns:xlink="http://www.w3.org/1999/xlink" content-type="institution" xlink:title="Universitas Malikussaleh, North Aceh, Sumatra, Indonesia" id="ABBRID0ERNCK" xlink:type="simple">UMIZ</abbrev> 00053</td><td rowspan="1" colspan="1">3137</td></tr><tr><td rowspan="1" colspan="1">60 × (90-1-90)</td><td rowspan="1" colspan="1">30</td><td rowspan="1" colspan="1">
                      <abbrev xmlns:xlink="http://www.w3.org/1999/xlink" content-type="institution" xlink:title="National Museum of the Philippines, Manila, Philippines" id="ABBRID0EEOCK" xlink:type="simple">PNM</abbrev> 041222</td><td rowspan="1" colspan="1">3270</td></tr><tr><td rowspan="3" colspan="1">
                      <italic><tp:taxon-name><tp:taxon-name-part taxon-name-part-type="genus" reg="Wallaconchis">W.</tp:taxon-name-part> <tp:taxon-name-part taxon-name-part-type="species" reg="graniferum">graniferum</tp:taxon-name-part></tp:taxon-name></italic> unit #1</td><td rowspan="1" colspan="1">64 × (105-1-105)</td><td rowspan="1" colspan="1">46</td><td rowspan="1" colspan="1">
                      <abbrev xmlns:xlink="http://www.w3.org/1999/xlink" content-type="institution" xlink:title="National Museum of the Philippines, Manila, Philippines" id="ABBRID0EGPCK" xlink:type="simple">PNM</abbrev> 041227</td><td rowspan="1" colspan="1">3163</td></tr><tr><td rowspan="1" colspan="1">60 × (95-1-95)</td><td rowspan="1" colspan="1">28</td><td rowspan="1" colspan="1">
                      <abbrev xmlns:xlink="http://www.w3.org/1999/xlink" content-type="institution" xlink:title="National Museum of the Philippines, Manila, Philippines" id="ABBRID0EZPCK" xlink:type="simple">PNM</abbrev> 041228</td><td rowspan="1" colspan="1">3636</td></tr><tr><td rowspan="1" colspan="1">59 × (95-1-95)</td><td rowspan="1" colspan="1">18</td><td rowspan="1" colspan="1">
                      <abbrev xmlns:xlink="http://www.w3.org/1999/xlink" content-type="institution" xlink:title="National Museum of the Philippines, Manila, Philippines" id="ABBRID0EMQCK" xlink:type="simple">PNM</abbrev> 041228</td><td rowspan="1" colspan="1">5760</td></tr><tr><td rowspan="2" colspan="1">
                      <italic><tp:taxon-name><tp:taxon-name-part taxon-name-part-type="genus" reg="Wallaconchis">W.</tp:taxon-name-part> <tp:taxon-name-part taxon-name-part-type="species" reg="graniferum">graniferum</tp:taxon-name-part></tp:taxon-name></italic> unit #2</td><td rowspan="1" colspan="1">60 × (85-1-85)</td><td rowspan="1" colspan="1">26</td><td rowspan="1" colspan="1">
                      <abbrev xmlns:xlink="http://www.w3.org/1999/xlink" content-type="institution" xlink:title="National Museum of the Philippines, Manila, Philippines" id="ABBRID0EORCK" xlink:type="simple">PNM</abbrev> 041228</td><td rowspan="1" colspan="1">3638</td></tr><tr><td rowspan="1" colspan="1">58 × (85-1-85)</td><td rowspan="1" colspan="1">16</td><td rowspan="1" colspan="1">
                      <abbrev xmlns:xlink="http://www.w3.org/1999/xlink" content-type="institution" xlink:title="National Museum of the Philippines, Manila, Philippines" id="ABBRID0EBSCK" xlink:type="simple">PNM</abbrev> 041228</td><td rowspan="1" colspan="1">5762</td></tr><tr><td rowspan="3" colspan="1">
                      <italic><tp:taxon-name><tp:taxon-name-part taxon-name-part-type="genus" reg="Wallaconchis">W.</tp:taxon-name-part> <tp:taxon-name-part taxon-name-part-type="species" reg="achleitneri">achleitneri</tp:taxon-name-part></tp:taxon-name></italic>
                    </td><td rowspan="1" colspan="1">37 × (70-1-70)</td><td rowspan="1" colspan="1">14</td><td rowspan="1" colspan="1">
                      <abbrev xmlns:xlink="http://www.w3.org/1999/xlink" content-type="institution" xlink:title="Museum of Tropical Queensland, Townsville, Queensland, Australia" id="ABBRID0EDTCK" xlink:type="simple">MTQ</abbrev> st117</td><td rowspan="1" colspan="1">N/A</td></tr><tr><td rowspan="1" colspan="1">38 × (65-1-65)</td><td rowspan="1" colspan="1">8</td><td rowspan="1" colspan="1">
                      <abbrev xmlns:xlink="http://www.w3.org/1999/xlink" content-type="institution" xlink:title="Museum of Tropical Queensland, Townsville, Queensland, Australia" id="ABBRID0EWTCK" xlink:type="simple">MTQ</abbrev> st117</td><td rowspan="1" colspan="1">3535</td></tr><tr><td rowspan="1" colspan="1">36 × (60-1-60)</td><td rowspan="1" colspan="1">7</td><td rowspan="1" colspan="1">
                      <abbrev xmlns:xlink="http://www.w3.org/1999/xlink" content-type="institution" xlink:title="Museum of Tropical Queensland, Townsville, Queensland, Australia" id="ABBRID0EJUCK" xlink:type="simple">MTQ</abbrev> st117</td><td rowspan="1" colspan="1">3534</td></tr><tr><td rowspan="3" colspan="1">
                      <italic><tp:taxon-name><tp:taxon-name-part taxon-name-part-type="genus" reg="Wallaconchis">W.</tp:taxon-name-part> <tp:taxon-name-part taxon-name-part-type="species" reg="comendadori">comendadori</tp:taxon-name-part></tp:taxon-name></italic>
                    </td><td rowspan="1" colspan="1">47 × (95-1-95)</td><td rowspan="1" colspan="1">7</td><td rowspan="1" colspan="1">
                      <abbrev xmlns:xlink="http://www.w3.org/1999/xlink" content-type="institution" xlink:title="Universitas Malikussaleh, North Aceh, Sumatra, Indonesia" id="ABBRID0ELVCK" xlink:type="simple">UMIZ</abbrev> 00061</td><td rowspan="1" colspan="1">3539</td></tr><tr><td rowspan="1" colspan="1">52 × (115-1-115)</td><td rowspan="1" colspan="1">18</td><td rowspan="1" colspan="1">
                      <abbrev xmlns:xlink="http://www.w3.org/1999/xlink" content-type="institution" xlink:title="Universitas Malikussaleh, North Aceh, Sumatra, Indonesia" id="ABBRID0E5VCK" xlink:type="simple">UMIZ</abbrev> 00063</td><td rowspan="1" colspan="1">2985</td></tr><tr><td rowspan="1" colspan="1">51 × (105-1-105)</td><td rowspan="1" colspan="1">22</td><td rowspan="1" colspan="1">
                      <abbrev xmlns:xlink="http://www.w3.org/1999/xlink" content-type="institution" xlink:title="National Museum of the Philippines, Manila, Philippines" id="ABBRID0ERWCK" xlink:type="simple">PNM</abbrev> 041234</td><td rowspan="1" colspan="1">3385</td></tr><tr><td rowspan="3" colspan="1">
                      <italic><tp:taxon-name><tp:taxon-name-part taxon-name-part-type="genus" reg="Wallaconchis">W.</tp:taxon-name-part> <tp:taxon-name-part taxon-name-part-type="species" reg="melanesiensis">melanesiensis</tp:taxon-name-part></tp:taxon-name></italic> unit #1</td><td rowspan="1" colspan="1">58 × (130-1-130)</td><td rowspan="1" colspan="1">13</td><td rowspan="1" colspan="1">
                      <abbrev xmlns:xlink="http://www.w3.org/1999/xlink" content-type="institution" xlink:title="Universitas Malikussaleh, North Aceh, Sumatra, Indonesia" id="ABBRID0ETXCK" xlink:type="simple">UMIZ</abbrev> 00068</td><td rowspan="1" colspan="1">2733</td></tr><tr><td rowspan="1" colspan="1">68 × (175-1-175)</td><td rowspan="1" colspan="1">43</td><td rowspan="1" colspan="1">
                      <abbrev xmlns:xlink="http://www.w3.org/1999/xlink" content-type="institution" xlink:title="Universitas Malikussaleh, North Aceh, Sumatra, Indonesia" id="ABBRID0EGYCK" xlink:type="simple">UMIZ</abbrev> 00068</td><td rowspan="1" colspan="1">2735</td></tr><tr><td rowspan="1" colspan="1">62 × (105-1-105)</td><td rowspan="1" colspan="1">23</td><td rowspan="1" colspan="1">
                      <abbrev xmlns:xlink="http://www.w3.org/1999/xlink" content-type="institution" xlink:title="Universitas Malikussaleh, North Aceh, Sumatra, Indonesia" id="ABBRID0EZYCK" xlink:type="simple">UMIZ</abbrev> 00069</td><td rowspan="1" colspan="1">5132</td></tr><tr><td rowspan="1" colspan="1">
                      <italic><tp:taxon-name><tp:taxon-name-part taxon-name-part-type="genus" reg="Wallaconchis">W.</tp:taxon-name-part> <tp:taxon-name-part taxon-name-part-type="species" reg="melanesiensis">melanesiensis</tp:taxon-name-part></tp:taxon-name></italic> unit #2</td><td rowspan="1" colspan="1">47 × (150-1-150)</td><td rowspan="1" colspan="1">27</td><td rowspan="1" colspan="1">
                      <abbrev xmlns:xlink="http://www.w3.org/1999/xlink" content-type="institution" xlink:title="Universitas Malikussaleh, North Aceh, Sumatra, Indonesia" id="ABBRID0E2ZCK" xlink:type="simple">UMIZ</abbrev> 00070</td><td rowspan="1" colspan="1">2963</td></tr></tbody></table></table-wrap><fig id="F1" position="float" orientation="portrait"><label>Figure 1.</label><caption><p>Phylogenetic tree based on mitochondrial COI sequences. Numbers by branches show bootstrap values (Maximum Likelihood analysis) and posterior probabilities (Bayesian analysis). Only significant numbers (&gt;80% and &gt;0.9) are indicated. <italic><tp:taxon-name><tp:taxon-name-part taxon-name-part-type="genus" reg="Onchidella">Onchidella</tp:taxon-name-part></tp:taxon-name></italic>, <italic><tp:taxon-name><tp:taxon-name-part taxon-name-part-type="genus" reg="Peronia">Peronia</tp:taxon-name-part></tp:taxon-name></italic>, <italic><tp:taxon-name><tp:taxon-name-part taxon-name-part-type="genus" reg="Peronina">Peronina</tp:taxon-name-part></tp:taxon-name></italic>, <italic><tp:taxon-name><tp:taxon-name-part taxon-name-part-type="genus" reg="Platevindex">Platevindex</tp:taxon-name-part></tp:taxon-name></italic>, <italic><tp:taxon-name><tp:taxon-name-part taxon-name-part-type="genus" reg="Onchidium">Onchidium</tp:taxon-name-part></tp:taxon-name></italic>, <italic><tp:taxon-name><tp:taxon-name-part taxon-name-part-type="genus" reg="Onchidina">Onchidina</tp:taxon-name-part></tp:taxon-name></italic>, and <italic><tp:taxon-name><tp:taxon-name-part taxon-name-part-type="genus" reg="Melayonchis">Melayonchis</tp:taxon-name-part></tp:taxon-name></italic> sequences serve as outgroups. Numbers for each individual correspond to unique identifiers used for DNA extraction. All sequences of <italic><tp:taxon-name><tp:taxon-name-part taxon-name-part-type="genus" reg="Wallaconchis">Wallaconchis</tp:taxon-name-part></tp:taxon-name></italic> specimens are new, except two sequences obtained from GenBank (from specimens from China). Information on individually-identified specimens can be found in the lists of material examined and in Table <xref ref-type="table" rid="T1">1</xref>. The color used for each species is the same as the color used in the other trees (Figs <xref ref-type="fig" rid="F3">2</xref>–<xref ref-type="fig" rid="F6">5</xref>) and on the map of species distribution (Fig. <xref ref-type="fig" rid="F7">6</xref>).</p></caption><graphic xmlns:xlink="http://www.w3.org/1999/xlink" xlink:href="zookeys-763-001-g001.jpg" position="float" orientation="portrait" xlink:type="simple" id="oo_207136.jpg"/></fig><table-wrap id="T1" position="float" orientation="portrait"><label>Table 1.</label><caption><p>GenBank accession numbers for DNA sequences. All sequences are new, except for the two specimens from China (<xref ref-type="bibr" rid="B43">Sun et al. 2014</xref>) and for some of the outgroups (<xref ref-type="bibr" rid="B14">Dayrat et al. 2011</xref>, <xref ref-type="bibr" rid="B15">2016</xref>, <xref ref-type="bibr" rid="B17">2017</xref>; <xref ref-type="bibr" rid="B16">Dayrat and Goulding 2017</xref>).</p></caption><table id="TID0EZHAC" rules="all"><tbody><tr><th rowspan="1" colspan="1">Species</th><th rowspan="1" colspan="1">Individual (DNA)</th><th rowspan="1" colspan="1">Locality</th><th rowspan="1" colspan="1">GenBank COI</th><th rowspan="1" colspan="1">GenBank 16S</th><th rowspan="1" colspan="1">GenBank 12S</th><th rowspan="1" colspan="1">GenBank ITS1</th><th rowspan="1" colspan="1">GenBank ITS2</th><th rowspan="1" colspan="1">GenBank 28S</th></tr><tr><td rowspan="7" colspan="1">
                  <bold><italic><tp:taxon-name><tp:taxon-name-part taxon-name-part-type="genus" reg="Wallaconchis">W.</tp:taxon-name-part> <tp:taxon-name-part taxon-name-part-type="species" reg="sinanui">sinanui</tp:taxon-name-part></tp:taxon-name></italic></bold>
                </td><td rowspan="1" colspan="1">2737 H</td><td rowspan="1" colspan="1">Ambon, Indonesia</td><td rowspan="1" colspan="1"><ext-link xmlns:xlink="http://www.w3.org/1999/xlink" ext-link-type="gen" xlink:href="MG970711" xlink:type="simple">MG970711</ext-link></td><td rowspan="1" colspan="1"><ext-link xmlns:xlink="http://www.w3.org/1999/xlink" ext-link-type="gen" xlink:href="MG970879" xlink:type="simple">MG970879</ext-link></td><td rowspan="1" colspan="1"><ext-link xmlns:xlink="http://www.w3.org/1999/xlink" ext-link-type="gen" xlink:href="MG970945" xlink:type="simple">MG970945</ext-link></td><td rowspan="1" colspan="1"/><td rowspan="1" colspan="1"/><td rowspan="1" colspan="1"/></tr><tr><td rowspan="1" colspan="1">2738</td><td rowspan="1" colspan="1">Ambon, Indonesia</td><td rowspan="1" colspan="1"><ext-link xmlns:xlink="http://www.w3.org/1999/xlink" ext-link-type="gen" xlink:href="MG970712" xlink:type="simple">MG970712</ext-link></td><td rowspan="1" colspan="1"><ext-link xmlns:xlink="http://www.w3.org/1999/xlink" ext-link-type="gen" xlink:href="MG970880" xlink:type="simple">MG970880</ext-link></td><td rowspan="1" colspan="1"><ext-link xmlns:xlink="http://www.w3.org/1999/xlink" ext-link-type="gen" xlink:href="MG970946" xlink:type="simple">MG970946</ext-link></td><td rowspan="1" colspan="1"/><td rowspan="1" colspan="1"/><td rowspan="1" colspan="1"/></tr><tr><td rowspan="1" colspan="1">2740</td><td rowspan="1" colspan="1">Ambon, Indonesia</td><td rowspan="1" colspan="1"><ext-link xmlns:xlink="http://www.w3.org/1999/xlink" ext-link-type="gen" xlink:href="MG970713" xlink:type="simple">MG970713</ext-link></td><td rowspan="1" colspan="1"><ext-link xmlns:xlink="http://www.w3.org/1999/xlink" ext-link-type="gen" xlink:href="MG970881" xlink:type="simple">MG970881</ext-link></td><td rowspan="1" colspan="1"><ext-link xmlns:xlink="http://www.w3.org/1999/xlink" ext-link-type="gen" xlink:href="MG970947" xlink:type="simple">MG970947</ext-link></td><td rowspan="1" colspan="1"><ext-link xmlns:xlink="http://www.w3.org/1999/xlink" ext-link-type="gen" xlink:href="MG971020" xlink:type="simple">MG971020</ext-link></td><td rowspan="1" colspan="1"><ext-link xmlns:xlink="http://www.w3.org/1999/xlink" ext-link-type="gen" xlink:href="MG971093" xlink:type="simple">MG971093</ext-link></td><td rowspan="1" colspan="1"><ext-link xmlns:xlink="http://www.w3.org/1999/xlink" ext-link-type="gen" xlink:href="MG971161" xlink:type="simple">MG971161</ext-link></td></tr><tr><td rowspan="1" colspan="1">2746</td><td rowspan="1" colspan="1">Ambon, Indonesia</td><td rowspan="1" colspan="1"><ext-link xmlns:xlink="http://www.w3.org/1999/xlink" ext-link-type="gen" xlink:href="MG970714" xlink:type="simple">MG970714</ext-link></td><td rowspan="1" colspan="1"/><td rowspan="1" colspan="1"/><td rowspan="1" colspan="1"/><td rowspan="1" colspan="1"/><td rowspan="1" colspan="1"/></tr><tr><td rowspan="1" colspan="1">5844</td><td rowspan="1" colspan="1">Ambon, Indonesia</td><td rowspan="1" colspan="1"><ext-link xmlns:xlink="http://www.w3.org/1999/xlink" ext-link-type="gen" xlink:href="MG970715" xlink:type="simple">MG970715</ext-link></td><td rowspan="1" colspan="1"/><td rowspan="1" colspan="1"/><td rowspan="1" colspan="1"><ext-link xmlns:xlink="http://www.w3.org/1999/xlink" ext-link-type="gen" xlink:href="MG971021" xlink:type="simple">MG971021</ext-link></td><td rowspan="1" colspan="1"><ext-link xmlns:xlink="http://www.w3.org/1999/xlink" ext-link-type="gen" xlink:href="MG971094" xlink:type="simple">MG971094</ext-link></td><td rowspan="1" colspan="1"><ext-link xmlns:xlink="http://www.w3.org/1999/xlink" ext-link-type="gen" xlink:href="MG971162" xlink:type="simple">MG971162</ext-link></td></tr><tr><td rowspan="1" colspan="1">5845</td><td rowspan="1" colspan="1">Ambon, Indonesia</td><td rowspan="1" colspan="1"><ext-link xmlns:xlink="http://www.w3.org/1999/xlink" ext-link-type="gen" xlink:href="MG970716" xlink:type="simple">MG970716</ext-link></td><td rowspan="1" colspan="1"/><td rowspan="1" colspan="1"/><td rowspan="1" colspan="1"><ext-link xmlns:xlink="http://www.w3.org/1999/xlink" ext-link-type="gen" xlink:href="MG971022" xlink:type="simple">MG971022</ext-link></td><td rowspan="1" colspan="1"><ext-link xmlns:xlink="http://www.w3.org/1999/xlink" ext-link-type="gen" xlink:href="MG971095" xlink:type="simple">MG971095</ext-link></td><td rowspan="1" colspan="1"><ext-link xmlns:xlink="http://www.w3.org/1999/xlink" ext-link-type="gen" xlink:href="MG971163" xlink:type="simple">MG971163</ext-link></td></tr><tr><td rowspan="1" colspan="1">5846</td><td rowspan="1" colspan="1">Ambon, Indonesia</td><td rowspan="1" colspan="1"><ext-link xmlns:xlink="http://www.w3.org/1999/xlink" ext-link-type="gen" xlink:href="MG970717" xlink:type="simple">MG970717</ext-link></td><td rowspan="1" colspan="1"/><td rowspan="1" colspan="1"/><td rowspan="1" colspan="1"/><td rowspan="1" colspan="1"/><td rowspan="1" colspan="1"/></tr><tr><td rowspan="14" colspan="1">
                  <bold><italic><tp:taxon-name><tp:taxon-name-part taxon-name-part-type="genus" reg="Wallaconchis">W.</tp:taxon-name-part> <tp:taxon-name-part taxon-name-part-type="species" reg="uncinus">uncinus</tp:taxon-name-part></tp:taxon-name></italic></bold>
                </td><td rowspan="1" colspan="1">2250</td><td rowspan="1" colspan="1">Sulawesi, Indonesia</td><td rowspan="1" colspan="1"><ext-link xmlns:xlink="http://www.w3.org/1999/xlink" ext-link-type="gen" xlink:href="MG970718" xlink:type="simple">MG970718</ext-link></td><td rowspan="1" colspan="1"><ext-link xmlns:xlink="http://www.w3.org/1999/xlink" ext-link-type="gen" xlink:href="MG970882" xlink:type="simple">MG970882</ext-link></td><td rowspan="1" colspan="1"><ext-link xmlns:xlink="http://www.w3.org/1999/xlink" ext-link-type="gen" xlink:href="MG970948" xlink:type="simple">MG970948</ext-link></td><td rowspan="1" colspan="1"/><td rowspan="1" colspan="1"/><td rowspan="1" colspan="1"/></tr><tr><td rowspan="1" colspan="1">2256</td><td rowspan="1" colspan="1">Sulawesi, Indonesia</td><td rowspan="1" colspan="1"><ext-link xmlns:xlink="http://www.w3.org/1999/xlink" ext-link-type="gen" xlink:href="MG970719" xlink:type="simple">MG970719</ext-link></td><td rowspan="1" colspan="1"><ext-link xmlns:xlink="http://www.w3.org/1999/xlink" ext-link-type="gen" xlink:href="MG970883" xlink:type="simple">MG970883</ext-link></td><td rowspan="1" colspan="1"><ext-link xmlns:xlink="http://www.w3.org/1999/xlink" ext-link-type="gen" xlink:href="MG970949" xlink:type="simple">MG970949</ext-link></td><td rowspan="1" colspan="1"><ext-link xmlns:xlink="http://www.w3.org/1999/xlink" ext-link-type="gen" xlink:href="MG971023" xlink:type="simple">MG971023</ext-link></td><td rowspan="1" colspan="1"><ext-link xmlns:xlink="http://www.w3.org/1999/xlink" ext-link-type="gen" xlink:href="MG971096" xlink:type="simple">MG971096</ext-link></td><td rowspan="1" colspan="1"><ext-link xmlns:xlink="http://www.w3.org/1999/xlink" ext-link-type="gen" xlink:href="MG971164" xlink:type="simple">MG971164</ext-link></td></tr><tr><td rowspan="1" colspan="1">2261</td><td rowspan="1" colspan="1">Sulawesi, Indonesia</td><td rowspan="1" colspan="1"><ext-link xmlns:xlink="http://www.w3.org/1999/xlink" ext-link-type="gen" xlink:href="MG970720" xlink:type="simple">MG970720</ext-link></td><td rowspan="1" colspan="1"/><td rowspan="1" colspan="1"/><td rowspan="1" colspan="1"/><td rowspan="1" colspan="1"/><td rowspan="1" colspan="1"/></tr><tr><td rowspan="1" colspan="1">2268</td><td rowspan="1" colspan="1">Sulawesi, Indonesia</td><td rowspan="1" colspan="1"><ext-link xmlns:xlink="http://www.w3.org/1999/xlink" ext-link-type="gen" xlink:href="MG970721" xlink:type="simple">MG970721</ext-link></td><td rowspan="1" colspan="1"/><td rowspan="1" colspan="1"/><td rowspan="1" colspan="1"><ext-link xmlns:xlink="http://www.w3.org/1999/xlink" ext-link-type="gen" xlink:href="MG971024" xlink:type="simple">MG971024</ext-link></td><td rowspan="1" colspan="1"><ext-link xmlns:xlink="http://www.w3.org/1999/xlink" ext-link-type="gen" xlink:href="MG971097" xlink:type="simple">MG971097</ext-link></td><td rowspan="1" colspan="1"><ext-link xmlns:xlink="http://www.w3.org/1999/xlink" ext-link-type="gen" xlink:href="MG971165" xlink:type="simple">MG971165</ext-link></td></tr><tr><td rowspan="1" colspan="1">2751 H</td><td rowspan="1" colspan="1">Ambon, Indonesia</td><td rowspan="1" colspan="1"><ext-link xmlns:xlink="http://www.w3.org/1999/xlink" ext-link-type="gen" xlink:href="MG970722" xlink:type="simple">MG970722</ext-link></td><td rowspan="1" colspan="1"><ext-link xmlns:xlink="http://www.w3.org/1999/xlink" ext-link-type="gen" xlink:href="MG970884" xlink:type="simple">MG970884</ext-link></td><td rowspan="1" colspan="1"><ext-link xmlns:xlink="http://www.w3.org/1999/xlink" ext-link-type="gen" xlink:href="MG970950" xlink:type="simple">MG970950</ext-link></td><td rowspan="1" colspan="1"/><td rowspan="1" colspan="1"/><td rowspan="1" colspan="1"/></tr><tr><td rowspan="1" colspan="1">2752</td><td rowspan="1" colspan="1">Ambon, Indonesia</td><td rowspan="1" colspan="1"><ext-link xmlns:xlink="http://www.w3.org/1999/xlink" ext-link-type="gen" xlink:href="MG970723" xlink:type="simple">MG970723</ext-link></td><td rowspan="1" colspan="1"/><td rowspan="1" colspan="1"/><td rowspan="1" colspan="1"/><td rowspan="1" colspan="1"/><td rowspan="1" colspan="1"/></tr><tr><td rowspan="1" colspan="1">2843</td><td rowspan="1" colspan="1">Ambon, Indonesia</td><td rowspan="1" colspan="1"><ext-link xmlns:xlink="http://www.w3.org/1999/xlink" ext-link-type="gen" xlink:href="MG970724" xlink:type="simple">MG970724</ext-link></td><td rowspan="1" colspan="1"/><td rowspan="1" colspan="1"/><td rowspan="1" colspan="1"/><td rowspan="1" colspan="1"/><td rowspan="1" colspan="1"/></tr><tr><td rowspan="1" colspan="1">3138</td><td rowspan="1" colspan="1">Bali, Indonesia</td><td rowspan="1" colspan="1"><ext-link xmlns:xlink="http://www.w3.org/1999/xlink" ext-link-type="gen" xlink:href="MG970725" xlink:type="simple">MG970725</ext-link></td><td rowspan="1" colspan="1"><ext-link xmlns:xlink="http://www.w3.org/1999/xlink" ext-link-type="gen" xlink:href="MG970885" xlink:type="simple">MG970885</ext-link></td><td rowspan="1" colspan="1"><ext-link xmlns:xlink="http://www.w3.org/1999/xlink" ext-link-type="gen" xlink:href="MG970951" xlink:type="simple">MG970951</ext-link></td><td rowspan="1" colspan="1"/><td rowspan="1" colspan="1"/><td rowspan="1" colspan="1"/></tr><tr><td rowspan="1" colspan="1">5029</td><td rowspan="1" colspan="1">Halmahera, Indonesia</td><td rowspan="1" colspan="1"><ext-link xmlns:xlink="http://www.w3.org/1999/xlink" ext-link-type="gen" xlink:href="MG970726" xlink:type="simple">MG970726</ext-link></td><td rowspan="1" colspan="1"/><td rowspan="1" colspan="1"/><td rowspan="1" colspan="1"><ext-link xmlns:xlink="http://www.w3.org/1999/xlink" ext-link-type="gen" xlink:href="MG971025" xlink:type="simple">MG971025</ext-link></td><td rowspan="1" colspan="1"><ext-link xmlns:xlink="http://www.w3.org/1999/xlink" ext-link-type="gen" xlink:href="MG971098" xlink:type="simple">MG971098</ext-link></td><td rowspan="1" colspan="1"><ext-link xmlns:xlink="http://www.w3.org/1999/xlink" ext-link-type="gen" xlink:href="MG971166" xlink:type="simple">MG971166</ext-link></td></tr><tr><td rowspan="1" colspan="1">5056</td><td rowspan="1" colspan="1">Halmahera, Indonesia</td><td rowspan="1" colspan="1"><ext-link xmlns:xlink="http://www.w3.org/1999/xlink" ext-link-type="gen" xlink:href="MG970727" xlink:type="simple">MG970727</ext-link></td><td rowspan="1" colspan="1"/><td rowspan="1" colspan="1"/><td rowspan="1" colspan="1"/><td rowspan="1" colspan="1"/><td rowspan="1" colspan="1"/></tr><tr><td rowspan="1" colspan="1">5070</td><td rowspan="1" colspan="1">Halmahera, Indonesia</td><td rowspan="1" colspan="1"><ext-link xmlns:xlink="http://www.w3.org/1999/xlink" ext-link-type="gen" xlink:href="MG970728" xlink:type="simple">MG970728</ext-link></td><td rowspan="1" colspan="1"/><td rowspan="1" colspan="1"/><td rowspan="1" colspan="1"/><td rowspan="1" colspan="1"/><td rowspan="1" colspan="1"/></tr><tr><td rowspan="1" colspan="1">5079</td><td rowspan="1" colspan="1">Halmahera, Indonesia</td><td rowspan="1" colspan="1"><ext-link xmlns:xlink="http://www.w3.org/1999/xlink" ext-link-type="gen" xlink:href="MG970729" xlink:type="simple">MG970729</ext-link></td><td rowspan="1" colspan="1"><ext-link xmlns:xlink="http://www.w3.org/1999/xlink" ext-link-type="gen" xlink:href="MG970886" xlink:type="simple">MG970886</ext-link></td><td rowspan="1" colspan="1"><ext-link xmlns:xlink="http://www.w3.org/1999/xlink" ext-link-type="gen" xlink:href="MG970952" xlink:type="simple">MG970952</ext-link></td><td rowspan="1" colspan="1"/><td rowspan="1" colspan="1"/><td rowspan="1" colspan="1"/></tr><tr><td rowspan="1" colspan="1">5080</td><td rowspan="1" colspan="1">Halmahera, Indonesia</td><td rowspan="1" colspan="1"><ext-link xmlns:xlink="http://www.w3.org/1999/xlink" ext-link-type="gen" xlink:href="MG970730" xlink:type="simple">MG970730</ext-link></td><td rowspan="1" colspan="1"/><td rowspan="1" colspan="1"/><td rowspan="1" colspan="1"/><td rowspan="1" colspan="1"/><td rowspan="1" colspan="1"/></tr><tr><td rowspan="1" colspan="1">5900</td><td rowspan="1" colspan="1">Timor, Indonesia</td><td rowspan="1" colspan="1"><ext-link xmlns:xlink="http://www.w3.org/1999/xlink" ext-link-type="gen" xlink:href="MG970731" xlink:type="simple">MG970731</ext-link></td><td rowspan="1" colspan="1"><ext-link xmlns:xlink="http://www.w3.org/1999/xlink" ext-link-type="gen" xlink:href="MG970887" xlink:type="simple">MG970887</ext-link></td><td rowspan="1" colspan="1"><ext-link xmlns:xlink="http://www.w3.org/1999/xlink" ext-link-type="gen" xlink:href="MG970953" xlink:type="simple">MG970953</ext-link></td><td rowspan="1" colspan="1"><ext-link xmlns:xlink="http://www.w3.org/1999/xlink" ext-link-type="gen" xlink:href="MG971026" xlink:type="simple">MG971026</ext-link></td><td rowspan="1" colspan="1"><ext-link xmlns:xlink="http://www.w3.org/1999/xlink" ext-link-type="gen" xlink:href="MG971099" xlink:type="simple">MG971099</ext-link></td><td rowspan="1" colspan="1"><ext-link xmlns:xlink="http://www.w3.org/1999/xlink" ext-link-type="gen" xlink:href="MG971167" xlink:type="simple">MG971167</ext-link></td></tr><tr><td rowspan="21" colspan="1">
                  <bold><italic><tp:taxon-name><tp:taxon-name-part taxon-name-part-type="genus" reg="Wallaconchis">W.</tp:taxon-name-part> <tp:taxon-name-part taxon-name-part-type="species" reg="buetschlii">buetschlii</tp:taxon-name-part></tp:taxon-name></italic></bold>
                </td><td rowspan="1" colspan="1">2120</td><td rowspan="1" colspan="1">Sulawesi, Indonesia</td><td rowspan="1" colspan="1"><ext-link xmlns:xlink="http://www.w3.org/1999/xlink" ext-link-type="gen" xlink:href="MG970732" xlink:type="simple">MG970732</ext-link></td><td rowspan="1" colspan="1"/><td rowspan="1" colspan="1"/><td rowspan="1" colspan="1"><ext-link xmlns:xlink="http://www.w3.org/1999/xlink" ext-link-type="gen" xlink:href="MG971027" xlink:type="simple">MG971027</ext-link></td><td rowspan="1" colspan="1"><ext-link xmlns:xlink="http://www.w3.org/1999/xlink" ext-link-type="gen" xlink:href="MG971100" xlink:type="simple">MG971100</ext-link></td><td rowspan="1" colspan="1"/></tr><tr><td rowspan="1" colspan="1">2122</td><td rowspan="1" colspan="1">Sulawesi, Indonesia</td><td rowspan="1" colspan="1"><ext-link xmlns:xlink="http://www.w3.org/1999/xlink" ext-link-type="gen" xlink:href="MG970733" xlink:type="simple">MG970733</ext-link></td><td rowspan="1" colspan="1"/><td rowspan="1" colspan="1"/><td rowspan="1" colspan="1"/><td rowspan="1" colspan="1"/><td rowspan="1" colspan="1"/></tr><tr><td rowspan="1" colspan="1">2189</td><td rowspan="1" colspan="1">Sulawesi, Indonesia</td><td rowspan="1" colspan="1"><ext-link xmlns:xlink="http://www.w3.org/1999/xlink" ext-link-type="gen" xlink:href="MG970734" xlink:type="simple">MG970734</ext-link></td><td rowspan="1" colspan="1"><ext-link xmlns:xlink="http://www.w3.org/1999/xlink" ext-link-type="gen" xlink:href="MG970888" xlink:type="simple">MG970888</ext-link></td><td rowspan="1" colspan="1"><ext-link xmlns:xlink="http://www.w3.org/1999/xlink" ext-link-type="gen" xlink:href="MG970954" xlink:type="simple">MG970954</ext-link></td><td rowspan="1" colspan="1"><ext-link xmlns:xlink="http://www.w3.org/1999/xlink" ext-link-type="gen" xlink:href="MG971028" xlink:type="simple">MG971028</ext-link></td><td rowspan="1" colspan="1"><ext-link xmlns:xlink="http://www.w3.org/1999/xlink" ext-link-type="gen" xlink:href="MG971101" xlink:type="simple">MG971101</ext-link></td><td rowspan="1" colspan="1"><ext-link xmlns:xlink="http://www.w3.org/1999/xlink" ext-link-type="gen" xlink:href="MG971168" xlink:type="simple">MG971168</ext-link></td></tr><tr><td rowspan="1" colspan="1">2249</td><td rowspan="1" colspan="1">Sulawesi, Indonesia</td><td rowspan="1" colspan="1"><ext-link xmlns:xlink="http://www.w3.org/1999/xlink" ext-link-type="gen" xlink:href="MG970735" xlink:type="simple">MG970735</ext-link></td><td rowspan="1" colspan="1"/><td rowspan="1" colspan="1"/><td rowspan="1" colspan="1"><ext-link xmlns:xlink="http://www.w3.org/1999/xlink" ext-link-type="gen" xlink:href="MG971029" xlink:type="simple">MG971029</ext-link></td><td rowspan="1" colspan="1"><ext-link xmlns:xlink="http://www.w3.org/1999/xlink" ext-link-type="gen" xlink:href="MG971102" xlink:type="simple">MG971102</ext-link></td><td rowspan="1" colspan="1"/></tr><tr><td rowspan="1" colspan="1">2310</td><td rowspan="1" colspan="1">Sulawesi, Indonesia</td><td rowspan="1" colspan="1"><ext-link xmlns:xlink="http://www.w3.org/1999/xlink" ext-link-type="gen" xlink:href="MG970736" xlink:type="simple">MG970736</ext-link></td><td rowspan="1" colspan="1"/><td rowspan="1" colspan="1"/><td rowspan="1" colspan="1"/><td rowspan="1" colspan="1"/><td rowspan="1" colspan="1"/></tr><tr><td rowspan="1" colspan="1">2554</td><td rowspan="1" colspan="1">Queensland, Australia</td><td rowspan="1" colspan="1"><ext-link xmlns:xlink="http://www.w3.org/1999/xlink" ext-link-type="gen" xlink:href="MG970737" xlink:type="simple">MG970737</ext-link></td><td rowspan="1" colspan="1"><ext-link xmlns:xlink="http://www.w3.org/1999/xlink" ext-link-type="gen" xlink:href="MG970889" xlink:type="simple">MG970889</ext-link></td><td rowspan="1" colspan="1"><ext-link xmlns:xlink="http://www.w3.org/1999/xlink" ext-link-type="gen" xlink:href="MG970955" xlink:type="simple">MG970955</ext-link></td><td rowspan="1" colspan="1"><ext-link xmlns:xlink="http://www.w3.org/1999/xlink" ext-link-type="gen" xlink:href="MG971030" xlink:type="simple">MG971030</ext-link></td><td rowspan="1" colspan="1"><ext-link xmlns:xlink="http://www.w3.org/1999/xlink" ext-link-type="gen" xlink:href="MG971103" xlink:type="simple">MG971103</ext-link></td><td rowspan="1" colspan="1"><ext-link xmlns:xlink="http://www.w3.org/1999/xlink" ext-link-type="gen" xlink:href="MG971169" xlink:type="simple">MG971169</ext-link></td></tr><tr><td rowspan="1" colspan="1">2555</td><td rowspan="1" colspan="1">Queensland, Australia</td><td rowspan="1" colspan="1"><ext-link xmlns:xlink="http://www.w3.org/1999/xlink" ext-link-type="gen" xlink:href="MG970738" xlink:type="simple">MG970738</ext-link></td><td rowspan="1" colspan="1"/><td rowspan="1" colspan="1"/><td rowspan="1" colspan="1"/><td rowspan="1" colspan="1"/><td rowspan="1" colspan="1"/></tr><tr><td rowspan="1" colspan="1">2722</td><td rowspan="1" colspan="1">Ambon, Indonesia</td><td rowspan="1" colspan="1"><ext-link xmlns:xlink="http://www.w3.org/1999/xlink" ext-link-type="gen" xlink:href="MG970739" xlink:type="simple">MG970739</ext-link></td><td rowspan="1" colspan="1"><ext-link xmlns:xlink="http://www.w3.org/1999/xlink" ext-link-type="gen" xlink:href="MG970890" xlink:type="simple">MG970890</ext-link></td><td rowspan="1" colspan="1"><ext-link xmlns:xlink="http://www.w3.org/1999/xlink" ext-link-type="gen" xlink:href="MG970956" xlink:type="simple">MG970956</ext-link></td><td rowspan="1" colspan="1"><ext-link xmlns:xlink="http://www.w3.org/1999/xlink" ext-link-type="gen" xlink:href="MG971031" xlink:type="simple">MG971031</ext-link></td><td rowspan="1" colspan="1"><ext-link xmlns:xlink="http://www.w3.org/1999/xlink" ext-link-type="gen" xlink:href="MG971104" xlink:type="simple">MG971104</ext-link></td><td rowspan="1" colspan="1"><ext-link xmlns:xlink="http://www.w3.org/1999/xlink" ext-link-type="gen" xlink:href="MG971170" xlink:type="simple">MG971170</ext-link></td></tr><tr><td rowspan="1" colspan="1">2853</td><td rowspan="1" colspan="1">Ambon, Indonesia</td><td rowspan="1" colspan="1"><ext-link xmlns:xlink="http://www.w3.org/1999/xlink" ext-link-type="gen" xlink:href="MG970740" xlink:type="simple">MG970740</ext-link></td><td rowspan="1" colspan="1"/><td rowspan="1" colspan="1"/><td rowspan="1" colspan="1"/><td rowspan="1" colspan="1"/><td rowspan="1" colspan="1"/></tr><tr><td rowspan="1" colspan="1">2872</td><td rowspan="1" colspan="1">Seram, Indonesia</td><td rowspan="1" colspan="1"><ext-link xmlns:xlink="http://www.w3.org/1999/xlink" ext-link-type="gen" xlink:href="MG970741" xlink:type="simple">MG970741</ext-link></td><td rowspan="1" colspan="1"/><td rowspan="1" colspan="1"/><td rowspan="1" colspan="1"/><td rowspan="1" colspan="1"/><td rowspan="1" colspan="1"/></tr><tr><td rowspan="1" colspan="1">2928</td><td rowspan="1" colspan="1">Kei, Indonesia</td><td rowspan="1" colspan="1"><ext-link xmlns:xlink="http://www.w3.org/1999/xlink" ext-link-type="gen" xlink:href="MG970742" xlink:type="simple">MG970742</ext-link></td><td rowspan="1" colspan="1"/><td rowspan="1" colspan="1"/><td rowspan="1" colspan="1"/><td rowspan="1" colspan="1"/><td rowspan="1" colspan="1"/></tr><tr><td rowspan="1" colspan="1">2933</td><td rowspan="1" colspan="1">Kei, Indonesia</td><td rowspan="1" colspan="1"><ext-link xmlns:xlink="http://www.w3.org/1999/xlink" ext-link-type="gen" xlink:href="MG970743" xlink:type="simple">MG970743</ext-link></td><td rowspan="1" colspan="1"/><td rowspan="1" colspan="1"/><td rowspan="1" colspan="1"/><td rowspan="1" colspan="1"/><td rowspan="1" colspan="1"/></tr><tr><td rowspan="1" colspan="1">2982</td><td rowspan="1" colspan="1">Lombok, Indonesia</td><td rowspan="1" colspan="1"><ext-link xmlns:xlink="http://www.w3.org/1999/xlink" ext-link-type="gen" xlink:href="MG970744" xlink:type="simple">MG970744</ext-link></td><td rowspan="1" colspan="1"/><td rowspan="1" colspan="1"/><td rowspan="1" colspan="1"><ext-link xmlns:xlink="http://www.w3.org/1999/xlink" ext-link-type="gen" xlink:href="MG971032" xlink:type="simple">MG971032</ext-link></td><td rowspan="1" colspan="1"><ext-link xmlns:xlink="http://www.w3.org/1999/xlink" ext-link-type="gen" xlink:href="MG971105" xlink:type="simple">MG971105</ext-link></td><td rowspan="1" colspan="1"/></tr><tr><td rowspan="1" colspan="1">2989</td><td rowspan="1" colspan="1">Lombok, Indonesia</td><td rowspan="1" colspan="1"><ext-link xmlns:xlink="http://www.w3.org/1999/xlink" ext-link-type="gen" xlink:href="MG970745" xlink:type="simple">MG970745</ext-link></td><td rowspan="1" colspan="1"><ext-link xmlns:xlink="http://www.w3.org/1999/xlink" ext-link-type="gen" xlink:href="MG970891" xlink:type="simple">MG970891</ext-link></td><td rowspan="1" colspan="1"><ext-link xmlns:xlink="http://www.w3.org/1999/xlink" ext-link-type="gen" xlink:href="MG970957" xlink:type="simple">MG970957</ext-link></td><td rowspan="1" colspan="1"/><td rowspan="1" colspan="1"/><td rowspan="1" colspan="1"/></tr><tr><td rowspan="1" colspan="1">3123</td><td rowspan="1" colspan="1">Bali, Indonesia</td><td rowspan="1" colspan="1"><ext-link xmlns:xlink="http://www.w3.org/1999/xlink" ext-link-type="gen" xlink:href="MG970746" xlink:type="simple">MG970746</ext-link></td><td rowspan="1" colspan="1"/><td rowspan="1" colspan="1"/><td rowspan="1" colspan="1"/><td rowspan="1" colspan="1"/><td rowspan="1" colspan="1"/></tr><tr><td rowspan="1" colspan="1">3128</td><td rowspan="1" colspan="1">Bali, Indonesia</td><td rowspan="1" colspan="1"><ext-link xmlns:xlink="http://www.w3.org/1999/xlink" ext-link-type="gen" xlink:href="MG970747" xlink:type="simple">MG970747</ext-link></td><td rowspan="1" colspan="1"/><td rowspan="1" colspan="1"/><td rowspan="1" colspan="1"><ext-link xmlns:xlink="http://www.w3.org/1999/xlink" ext-link-type="gen" xlink:href="MG971033" xlink:type="simple">MG971033</ext-link></td><td rowspan="1" colspan="1"><ext-link xmlns:xlink="http://www.w3.org/1999/xlink" ext-link-type="gen" xlink:href="MG971106" xlink:type="simple">MG971106</ext-link></td><td rowspan="1" colspan="1"><ext-link xmlns:xlink="http://www.w3.org/1999/xlink" ext-link-type="gen" xlink:href="MG971171" xlink:type="simple">MG971171</ext-link></td></tr><tr><td rowspan="1" colspan="1">3159</td><td rowspan="1" colspan="1">Luzon, Philippines</td><td rowspan="1" colspan="1"><ext-link xmlns:xlink="http://www.w3.org/1999/xlink" ext-link-type="gen" xlink:href="MG970748" xlink:type="simple">MG970748</ext-link></td><td rowspan="1" colspan="1"/><td rowspan="1" colspan="1"/><td rowspan="1" colspan="1"/><td rowspan="1" colspan="1"/><td rowspan="1" colspan="1"/></tr><tr><td rowspan="1" colspan="1">3409</td><td rowspan="1" colspan="1">Bohol, Philippines</td><td rowspan="1" colspan="1"><ext-link xmlns:xlink="http://www.w3.org/1999/xlink" ext-link-type="gen" xlink:href="MG970749" xlink:type="simple">MG970749</ext-link></td><td rowspan="1" colspan="1"><ext-link xmlns:xlink="http://www.w3.org/1999/xlink" ext-link-type="gen" xlink:href="MG970892" xlink:type="simple">MG970892</ext-link></td><td rowspan="1" colspan="1"><ext-link xmlns:xlink="http://www.w3.org/1999/xlink" ext-link-type="gen" xlink:href="MG970958" xlink:type="simple">MG970958</ext-link></td><td rowspan="1" colspan="1"><ext-link xmlns:xlink="http://www.w3.org/1999/xlink" ext-link-type="gen" xlink:href="MG971034" xlink:type="simple">MG971034</ext-link></td><td rowspan="1" colspan="1"><ext-link xmlns:xlink="http://www.w3.org/1999/xlink" ext-link-type="gen" xlink:href="MG971107" xlink:type="simple">MG971107</ext-link></td><td rowspan="1" colspan="1"><ext-link xmlns:xlink="http://www.w3.org/1999/xlink" ext-link-type="gen" xlink:href="MG971172" xlink:type="simple">MG971172</ext-link></td></tr><tr><td rowspan="1" colspan="1">3410</td><td rowspan="1" colspan="1">Bohol, Philippines</td><td rowspan="1" colspan="1"><ext-link xmlns:xlink="http://www.w3.org/1999/xlink" ext-link-type="gen" xlink:href="MG970750" xlink:type="simple">MG970750</ext-link></td><td rowspan="1" colspan="1"/><td rowspan="1" colspan="1"/><td rowspan="1" colspan="1"/><td rowspan="1" colspan="1"/><td rowspan="1" colspan="1"/></tr><tr><td rowspan="1" colspan="1">3631</td><td rowspan="1" colspan="1">Bohol, Philippines</td><td rowspan="1" colspan="1"><ext-link xmlns:xlink="http://www.w3.org/1999/xlink" ext-link-type="gen" xlink:href="MG970751" xlink:type="simple">MG970751</ext-link></td><td rowspan="1" colspan="1"/><td rowspan="1" colspan="1"/><td rowspan="1" colspan="1"/><td rowspan="1" colspan="1"/><td rowspan="1" colspan="1"/></tr><tr><td rowspan="1" colspan="1">3637</td><td rowspan="1" colspan="1">Bohol, Philippines</td><td rowspan="1" colspan="1"><ext-link xmlns:xlink="http://www.w3.org/1999/xlink" ext-link-type="gen" xlink:href="MG970752" xlink:type="simple">MG970752</ext-link></td><td rowspan="1" colspan="1"/><td rowspan="1" colspan="1"/><td rowspan="1" colspan="1"/><td rowspan="1" colspan="1"/><td rowspan="1" colspan="1"/></tr><tr><td rowspan="3" colspan="1">
                  <bold><italic><tp:taxon-name><tp:taxon-name-part taxon-name-part-type="genus" reg="Wallaconchis">W.</tp:taxon-name-part> <tp:taxon-name-part taxon-name-part-type="species" reg="buetschlii">buetschlii</tp:taxon-name-part></tp:taxon-name></italic></bold>
                </td><td rowspan="1" colspan="1">5016</td><td rowspan="1" colspan="1">Halmahera, Indonesia</td><td rowspan="1" colspan="1"><ext-link xmlns:xlink="http://www.w3.org/1999/xlink" ext-link-type="gen" xlink:href="MG970753" xlink:type="simple">MG970753</ext-link></td><td rowspan="1" colspan="1"><ext-link xmlns:xlink="http://www.w3.org/1999/xlink" ext-link-type="gen" xlink:href="MG970893" xlink:type="simple">MG970893</ext-link></td><td rowspan="1" colspan="1"><ext-link xmlns:xlink="http://www.w3.org/1999/xlink" ext-link-type="gen" xlink:href="MG970959" xlink:type="simple">MG970959</ext-link></td><td rowspan="1" colspan="1"/><td rowspan="1" colspan="1"/><td rowspan="1" colspan="1"/></tr><tr><td rowspan="1" colspan="1">5067</td><td rowspan="1" colspan="1">Halmahera, Indonesia</td><td rowspan="1" colspan="1"><ext-link xmlns:xlink="http://www.w3.org/1999/xlink" ext-link-type="gen" xlink:href="MG970754" xlink:type="simple">MG970754</ext-link></td><td rowspan="1" colspan="1"/><td rowspan="1" colspan="1"/><td rowspan="1" colspan="1"/><td rowspan="1" colspan="1"/><td rowspan="1" colspan="1"/></tr><tr><td rowspan="1" colspan="1">5898</td><td rowspan="1" colspan="1">Timor, Indonesia</td><td rowspan="1" colspan="1"><ext-link xmlns:xlink="http://www.w3.org/1999/xlink" ext-link-type="gen" xlink:href="MG970755" xlink:type="simple">MG970755</ext-link></td><td rowspan="1" colspan="1"/><td rowspan="1" colspan="1"/><td rowspan="1" colspan="1"/><td rowspan="1" colspan="1"/><td rowspan="1" colspan="1"/></tr><tr><td rowspan="13" colspan="1">
                  <bold><italic><tp:taxon-name><tp:taxon-name-part taxon-name-part-type="genus" reg="Wallaconchis">W.</tp:taxon-name-part> <tp:taxon-name-part taxon-name-part-type="species" reg="gracile">gracile</tp:taxon-name-part></tp:taxon-name></italic></bold>
                </td><td rowspan="1" colspan="1">2252</td><td rowspan="1" colspan="1">Sulawesi, Indonesia</td><td rowspan="1" colspan="1"><ext-link xmlns:xlink="http://www.w3.org/1999/xlink" ext-link-type="gen" xlink:href="MG970756" xlink:type="simple">MG970756</ext-link></td><td rowspan="1" colspan="1"/><td rowspan="1" colspan="1"/><td rowspan="1" colspan="1"/><td rowspan="1" colspan="1"/><td rowspan="1" colspan="1"/></tr><tr><td rowspan="1" colspan="1">2276</td><td rowspan="1" colspan="1">Sulawesi, Indonesia</td><td rowspan="1" colspan="1"><ext-link xmlns:xlink="http://www.w3.org/1999/xlink" ext-link-type="gen" xlink:href="MG970757" xlink:type="simple">MG970757</ext-link></td><td rowspan="1" colspan="1"/><td rowspan="1" colspan="1"/><td rowspan="1" colspan="1"/><td rowspan="1" colspan="1"/><td rowspan="1" colspan="1"/></tr><tr><td rowspan="1" colspan="1">2277</td><td rowspan="1" colspan="1">Sulawesi, Indonesia</td><td rowspan="1" colspan="1"><ext-link xmlns:xlink="http://www.w3.org/1999/xlink" ext-link-type="gen" xlink:href="MG970758" xlink:type="simple">MG970758</ext-link></td><td rowspan="1" colspan="1"><ext-link xmlns:xlink="http://www.w3.org/1999/xlink" ext-link-type="gen" xlink:href="MG970894" xlink:type="simple">MG970894</ext-link></td><td rowspan="1" colspan="1"><ext-link xmlns:xlink="http://www.w3.org/1999/xlink" ext-link-type="gen" xlink:href="MG970960" xlink:type="simple">MG970960</ext-link></td><td rowspan="1" colspan="1"><ext-link xmlns:xlink="http://www.w3.org/1999/xlink" ext-link-type="gen" xlink:href="MG971035" xlink:type="simple">MG971035</ext-link></td><td rowspan="1" colspan="1"><ext-link xmlns:xlink="http://www.w3.org/1999/xlink" ext-link-type="gen" xlink:href="MG971108" xlink:type="simple">MG971108</ext-link></td><td rowspan="1" colspan="1"><ext-link xmlns:xlink="http://www.w3.org/1999/xlink" ext-link-type="gen" xlink:href="MG971173" xlink:type="simple">MG971173</ext-link></td></tr><tr><td rowspan="1" colspan="1">2280</td><td rowspan="1" colspan="1">Sulawesi, Indonesia</td><td rowspan="1" colspan="1"><ext-link xmlns:xlink="http://www.w3.org/1999/xlink" ext-link-type="gen" xlink:href="MG970759" xlink:type="simple">MG970759</ext-link></td><td rowspan="1" colspan="1"/><td rowspan="1" colspan="1"/><td rowspan="1" colspan="1"/><td rowspan="1" colspan="1"/><td rowspan="1" colspan="1"/></tr><tr><td rowspan="1" colspan="1">3106</td><td rowspan="1" colspan="1">Bali, Indonesia</td><td rowspan="1" colspan="1"><ext-link xmlns:xlink="http://www.w3.org/1999/xlink" ext-link-type="gen" xlink:href="MG970760" xlink:type="simple">MG970760</ext-link></td><td rowspan="1" colspan="1"/><td rowspan="1" colspan="1"/><td rowspan="1" colspan="1"/><td rowspan="1" colspan="1"/><td rowspan="1" colspan="1"/></tr><tr><td rowspan="1" colspan="1">3107</td><td rowspan="1" colspan="1">Bali, Indonesia</td><td rowspan="1" colspan="1"><ext-link xmlns:xlink="http://www.w3.org/1999/xlink" ext-link-type="gen" xlink:href="MG970761" xlink:type="simple">MG970761</ext-link></td><td rowspan="1" colspan="1"><ext-link xmlns:xlink="http://www.w3.org/1999/xlink" ext-link-type="gen" xlink:href="MG970895" xlink:type="simple">MG970895</ext-link></td><td rowspan="1" colspan="1"><ext-link xmlns:xlink="http://www.w3.org/1999/xlink" ext-link-type="gen" xlink:href="MG970961" xlink:type="simple">MG970961</ext-link></td><td rowspan="1" colspan="1"/><td rowspan="1" colspan="1"/><td rowspan="1" colspan="1"/></tr><tr><td rowspan="1" colspan="1">3633</td><td rowspan="1" colspan="1">Bohol, Philippines</td><td rowspan="1" colspan="1"><ext-link xmlns:xlink="http://www.w3.org/1999/xlink" ext-link-type="gen" xlink:href="MG970762" xlink:type="simple">MG970762</ext-link></td><td rowspan="1" colspan="1"/><td rowspan="1" colspan="1"/><td rowspan="1" colspan="1"/><td rowspan="1" colspan="1"/><td rowspan="1" colspan="1"/></tr><tr><td rowspan="1" colspan="1">3648</td><td rowspan="1" colspan="1">Bohol, Philippines</td><td rowspan="1" colspan="1"><ext-link xmlns:xlink="http://www.w3.org/1999/xlink" ext-link-type="gen" xlink:href="MG970763" xlink:type="simple">MG970763</ext-link></td><td rowspan="1" colspan="1"><ext-link xmlns:xlink="http://www.w3.org/1999/xlink" ext-link-type="gen" xlink:href="MG970896" xlink:type="simple">MG970896</ext-link></td><td rowspan="1" colspan="1"><ext-link xmlns:xlink="http://www.w3.org/1999/xlink" ext-link-type="gen" xlink:href="MG970962" xlink:type="simple">MG970962</ext-link></td><td rowspan="1" colspan="1"><ext-link xmlns:xlink="http://www.w3.org/1999/xlink" ext-link-type="gen" xlink:href="MG971036" xlink:type="simple">MG971036</ext-link></td><td rowspan="1" colspan="1"><ext-link xmlns:xlink="http://www.w3.org/1999/xlink" ext-link-type="gen" xlink:href="MG971109" xlink:type="simple">MG971109</ext-link></td><td rowspan="1" colspan="1"><ext-link xmlns:xlink="http://www.w3.org/1999/xlink" ext-link-type="gen" xlink:href="MG971174" xlink:type="simple">MG971174</ext-link></td></tr><tr><td rowspan="1" colspan="1">3652</td><td rowspan="1" colspan="1">Bohol, Philippines</td><td rowspan="1" colspan="1"><ext-link xmlns:xlink="http://www.w3.org/1999/xlink" ext-link-type="gen" xlink:href="MG970764" xlink:type="simple">MG970764</ext-link></td><td rowspan="1" colspan="1"/><td rowspan="1" colspan="1"/><td rowspan="1" colspan="1"/><td rowspan="1" colspan="1"/><td rowspan="1" colspan="1"/></tr><tr><td rowspan="1" colspan="1">3653</td><td rowspan="1" colspan="1">Bohol, Philippines</td><td rowspan="1" colspan="1"><ext-link xmlns:xlink="http://www.w3.org/1999/xlink" ext-link-type="gen" xlink:href="MG970765" xlink:type="simple">MG970765</ext-link></td><td rowspan="1" colspan="1"><ext-link xmlns:xlink="http://www.w3.org/1999/xlink" ext-link-type="gen" xlink:href="MG970897" xlink:type="simple">MG970897</ext-link></td><td rowspan="1" colspan="1"><ext-link xmlns:xlink="http://www.w3.org/1999/xlink" ext-link-type="gen" xlink:href="MG970963" xlink:type="simple">MG970963</ext-link></td><td rowspan="1" colspan="1"><ext-link xmlns:xlink="http://www.w3.org/1999/xlink" ext-link-type="gen" xlink:href="MG971037" xlink:type="simple">MG971037</ext-link></td><td rowspan="1" colspan="1"><ext-link xmlns:xlink="http://www.w3.org/1999/xlink" ext-link-type="gen" xlink:href="MG971110" xlink:type="simple">MG971110</ext-link></td><td rowspan="1" colspan="1"><ext-link xmlns:xlink="http://www.w3.org/1999/xlink" ext-link-type="gen" xlink:href="MG971175" xlink:type="simple">MG971175</ext-link></td></tr><tr><td rowspan="1" colspan="1">5158</td><td rowspan="1" colspan="1">Halmahera, Indonesia</td><td rowspan="1" colspan="1"><ext-link xmlns:xlink="http://www.w3.org/1999/xlink" ext-link-type="gen" xlink:href="MG970766" xlink:type="simple">MG970766</ext-link></td><td rowspan="1" colspan="1"><ext-link xmlns:xlink="http://www.w3.org/1999/xlink" ext-link-type="gen" xlink:href="MG970898" xlink:type="simple">MG970898</ext-link></td><td rowspan="1" colspan="1"><ext-link xmlns:xlink="http://www.w3.org/1999/xlink" ext-link-type="gen" xlink:href="MG970964" xlink:type="simple">MG970964</ext-link></td><td rowspan="1" colspan="1"/><td rowspan="1" colspan="1"/><td rowspan="1" colspan="1"/></tr><tr><td rowspan="1" colspan="1">5159</td><td rowspan="1" colspan="1">Halmahera, Indonesia</td><td rowspan="1" colspan="1"><ext-link xmlns:xlink="http://www.w3.org/1999/xlink" ext-link-type="gen" xlink:href="MG970767" xlink:type="simple">MG970767</ext-link></td><td rowspan="1" colspan="1"/><td rowspan="1" colspan="1"/><td rowspan="1" colspan="1"/><td rowspan="1" colspan="1"/><td rowspan="1" colspan="1"/></tr><tr><td rowspan="1" colspan="1">5932</td><td rowspan="1" colspan="1">Timor, Indonesia</td><td rowspan="1" colspan="1"><ext-link xmlns:xlink="http://www.w3.org/1999/xlink" ext-link-type="gen" xlink:href="MG970768" xlink:type="simple">MG970768</ext-link></td><td rowspan="1" colspan="1"><ext-link xmlns:xlink="http://www.w3.org/1999/xlink" ext-link-type="gen" xlink:href="MG970899" xlink:type="simple">MG970899</ext-link></td><td rowspan="1" colspan="1"><ext-link xmlns:xlink="http://www.w3.org/1999/xlink" ext-link-type="gen" xlink:href="MG970965" xlink:type="simple">MG970965</ext-link></td><td rowspan="1" colspan="1"/><td rowspan="1" colspan="1"/><td rowspan="1" colspan="1"/></tr><tr><td rowspan="23" colspan="1">
                  <bold><italic><tp:taxon-name><tp:taxon-name-part taxon-name-part-type="genus" reg="Wallaconchis">W.</tp:taxon-name-part> <tp:taxon-name-part taxon-name-part-type="species" reg="nangkauriense">nangkauriense</tp:taxon-name-part></tp:taxon-name></italic></bold>
                </td><td rowspan="1" colspan="1">1074</td><td rowspan="1" colspan="1">Andaman Islands, India</td><td rowspan="1" colspan="1"><ext-link xmlns:xlink="http://www.w3.org/1999/xlink" ext-link-type="gen" xlink:href="MG970769" xlink:type="simple">MG970769</ext-link></td><td rowspan="1" colspan="1"><ext-link xmlns:xlink="http://www.w3.org/1999/xlink" ext-link-type="gen" xlink:href="MG970900" xlink:type="simple">MG970900</ext-link></td><td rowspan="1" colspan="1"><ext-link xmlns:xlink="http://www.w3.org/1999/xlink" ext-link-type="gen" xlink:href="MG970966" xlink:type="simple">MG970966</ext-link></td><td rowspan="1" colspan="1"/><td rowspan="1" colspan="1"/><td rowspan="1" colspan="1"/></tr><tr><td rowspan="1" colspan="1">1075</td><td rowspan="1" colspan="1">Andaman Islands, India</td><td rowspan="1" colspan="1"><ext-link xmlns:xlink="http://www.w3.org/1999/xlink" ext-link-type="gen" xlink:href="MG970770" xlink:type="simple">MG970770</ext-link></td><td rowspan="1" colspan="1"/><td rowspan="1" colspan="1"/><td rowspan="1" colspan="1"/><td rowspan="1" colspan="1"/><td rowspan="1" colspan="1"/></tr><tr><td rowspan="1" colspan="1">1786</td><td rowspan="1" colspan="1">Sumatra, Indonesia</td><td rowspan="1" colspan="1"><ext-link xmlns:xlink="http://www.w3.org/1999/xlink" ext-link-type="gen" xlink:href="MG970771" xlink:type="simple">MG970771</ext-link></td><td rowspan="1" colspan="1"><ext-link xmlns:xlink="http://www.w3.org/1999/xlink" ext-link-type="gen" xlink:href="MG970901" xlink:type="simple">MG970901</ext-link></td><td rowspan="1" colspan="1"><ext-link xmlns:xlink="http://www.w3.org/1999/xlink" ext-link-type="gen" xlink:href="MG970967" xlink:type="simple">MG970967</ext-link></td><td rowspan="1" colspan="1"/><td rowspan="1" colspan="1"/><td rowspan="1" colspan="1"/></tr><tr><td rowspan="1" colspan="1">1787</td><td rowspan="1" colspan="1">Sumatra, Indonesia</td><td rowspan="1" colspan="1"><ext-link xmlns:xlink="http://www.w3.org/1999/xlink" ext-link-type="gen" xlink:href="MG970772" xlink:type="simple">MG970772</ext-link></td><td rowspan="1" colspan="1"/><td rowspan="1" colspan="1"/><td rowspan="1" colspan="1"><ext-link xmlns:xlink="http://www.w3.org/1999/xlink" ext-link-type="gen" xlink:href="MG971038" xlink:type="simple">MG971038</ext-link></td><td rowspan="1" colspan="1"><ext-link xmlns:xlink="http://www.w3.org/1999/xlink" ext-link-type="gen" xlink:href="MG971111" xlink:type="simple">MG971111</ext-link></td><td rowspan="1" colspan="1"><ext-link xmlns:xlink="http://www.w3.org/1999/xlink" ext-link-type="gen" xlink:href="MG971176" xlink:type="simple">MG971176</ext-link></td></tr><tr><td rowspan="1" colspan="1">1788</td><td rowspan="1" colspan="1">Sumatra, Indonesia</td><td rowspan="1" colspan="1"><ext-link xmlns:xlink="http://www.w3.org/1999/xlink" ext-link-type="gen" xlink:href="MG970773" xlink:type="simple">MG970773</ext-link></td><td rowspan="1" colspan="1"/><td rowspan="1" colspan="1"/><td rowspan="1" colspan="1"><ext-link xmlns:xlink="http://www.w3.org/1999/xlink" ext-link-type="gen" xlink:href="MG971039" xlink:type="simple">MG971039</ext-link></td><td rowspan="1" colspan="1"><ext-link xmlns:xlink="http://www.w3.org/1999/xlink" ext-link-type="gen" xlink:href="MG971112" xlink:type="simple">MG971112</ext-link></td><td rowspan="1" colspan="1"/></tr><tr><td rowspan="1" colspan="1">2156</td><td rowspan="1" colspan="1">Sulawesi, Indonesia</td><td rowspan="1" colspan="1"><ext-link xmlns:xlink="http://www.w3.org/1999/xlink" ext-link-type="gen" xlink:href="MG970774" xlink:type="simple">MG970774</ext-link></td><td rowspan="1" colspan="1"/><td rowspan="1" colspan="1"/><td rowspan="1" colspan="1"/><td rowspan="1" colspan="1"/><td rowspan="1" colspan="1"/></tr><tr><td rowspan="1" colspan="1">2161</td><td rowspan="1" colspan="1">Sulawesi, Indonesia</td><td rowspan="1" colspan="1"><ext-link xmlns:xlink="http://www.w3.org/1999/xlink" ext-link-type="gen" xlink:href="MG970775" xlink:type="simple">MG970775</ext-link></td><td rowspan="1" colspan="1"><ext-link xmlns:xlink="http://www.w3.org/1999/xlink" ext-link-type="gen" xlink:href="MG970902" xlink:type="simple">MG970902</ext-link></td><td rowspan="1" colspan="1"><ext-link xmlns:xlink="http://www.w3.org/1999/xlink" ext-link-type="gen" xlink:href="MG970968" xlink:type="simple">MG970968</ext-link></td><td rowspan="1" colspan="1"><ext-link xmlns:xlink="http://www.w3.org/1999/xlink" ext-link-type="gen" xlink:href="MG971040" xlink:type="simple">MG971040</ext-link></td><td rowspan="1" colspan="1"><ext-link xmlns:xlink="http://www.w3.org/1999/xlink" ext-link-type="gen" xlink:href="MG971113" xlink:type="simple">MG971113</ext-link></td><td rowspan="1" colspan="1"><ext-link xmlns:xlink="http://www.w3.org/1999/xlink" ext-link-type="gen" xlink:href="MG971177" xlink:type="simple">MG971177</ext-link></td></tr><tr><td rowspan="1" colspan="1">2192</td><td rowspan="1" colspan="1">Sulawesi, Indonesia</td><td rowspan="1" colspan="1"><ext-link xmlns:xlink="http://www.w3.org/1999/xlink" ext-link-type="gen" xlink:href="MG970776" xlink:type="simple">MG970776</ext-link></td><td rowspan="1" colspan="1"><ext-link xmlns:xlink="http://www.w3.org/1999/xlink" ext-link-type="gen" xlink:href="MG970903" xlink:type="simple">MG970903</ext-link></td><td rowspan="1" colspan="1"><ext-link xmlns:xlink="http://www.w3.org/1999/xlink" ext-link-type="gen" xlink:href="MG970969" xlink:type="simple">MG970969</ext-link></td><td rowspan="1" colspan="1"/><td rowspan="1" colspan="1"/><td rowspan="1" colspan="1"/></tr><tr><td rowspan="1" colspan="1">2257</td><td rowspan="1" colspan="1">Sulawesi, Indonesia</td><td rowspan="1" colspan="1"><ext-link xmlns:xlink="http://www.w3.org/1999/xlink" ext-link-type="gen" xlink:href="MG970777" xlink:type="simple">MG970777</ext-link></td><td rowspan="1" colspan="1"/><td rowspan="1" colspan="1"/><td rowspan="1" colspan="1"/><td rowspan="1" colspan="1"/><td rowspan="1" colspan="1"/></tr><tr><td rowspan="1" colspan="1">2731</td><td rowspan="1" colspan="1">Ambon, Indonesia</td><td rowspan="1" colspan="1"><ext-link xmlns:xlink="http://www.w3.org/1999/xlink" ext-link-type="gen" xlink:href="MG970778" xlink:type="simple">MG970778</ext-link></td><td rowspan="1" colspan="1"><ext-link xmlns:xlink="http://www.w3.org/1999/xlink" ext-link-type="gen" xlink:href="MG970904" xlink:type="simple">MG970904</ext-link></td><td rowspan="1" colspan="1"><ext-link xmlns:xlink="http://www.w3.org/1999/xlink" ext-link-type="gen" xlink:href="MG970970" xlink:type="simple">MG970970</ext-link></td><td rowspan="1" colspan="1"><ext-link xmlns:xlink="http://www.w3.org/1999/xlink" ext-link-type="gen" xlink:href="MG971041" xlink:type="simple">MG971041</ext-link></td><td rowspan="1" colspan="1"><ext-link xmlns:xlink="http://www.w3.org/1999/xlink" ext-link-type="gen" xlink:href="MG971114" xlink:type="simple">MG971114</ext-link></td><td rowspan="1" colspan="1"><ext-link xmlns:xlink="http://www.w3.org/1999/xlink" ext-link-type="gen" xlink:href="MG971178" xlink:type="simple">MG971178</ext-link></td></tr><tr><td rowspan="1" colspan="1">2972</td><td rowspan="1" colspan="1">Lombok, Indonesia</td><td rowspan="1" colspan="1"><ext-link xmlns:xlink="http://www.w3.org/1999/xlink" ext-link-type="gen" xlink:href="MG970779" xlink:type="simple">MG970779</ext-link></td><td rowspan="1" colspan="1"/><td rowspan="1" colspan="1"/><td rowspan="1" colspan="1"><ext-link xmlns:xlink="http://www.w3.org/1999/xlink" ext-link-type="gen" xlink:href="MG971042" xlink:type="simple">MG971042</ext-link></td><td rowspan="1" colspan="1"><ext-link xmlns:xlink="http://www.w3.org/1999/xlink" ext-link-type="gen" xlink:href="MG971115" xlink:type="simple">MG971115</ext-link></td><td rowspan="1" colspan="1"/></tr><tr><td rowspan="1" colspan="1">3129</td><td rowspan="1" colspan="1">Bali, Indonesia</td><td rowspan="1" colspan="1"><ext-link xmlns:xlink="http://www.w3.org/1999/xlink" ext-link-type="gen" xlink:href="MG970780" xlink:type="simple">MG970780</ext-link></td><td rowspan="1" colspan="1"/><td rowspan="1" colspan="1"/><td rowspan="1" colspan="1"/><td rowspan="1" colspan="1"/><td rowspan="1" colspan="1"/></tr><tr><td rowspan="1" colspan="1">3136</td><td rowspan="1" colspan="1">Bali, Indonesia</td><td rowspan="1" colspan="1"><ext-link xmlns:xlink="http://www.w3.org/1999/xlink" ext-link-type="gen" xlink:href="MG970781" xlink:type="simple">MG970781</ext-link></td><td rowspan="1" colspan="1"><ext-link xmlns:xlink="http://www.w3.org/1999/xlink" ext-link-type="gen" xlink:href="MG970905" xlink:type="simple">MG970905</ext-link></td><td rowspan="1" colspan="1"><ext-link xmlns:xlink="http://www.w3.org/1999/xlink" ext-link-type="gen" xlink:href="MG970971" xlink:type="simple">MG970971</ext-link></td><td rowspan="1" colspan="1"><ext-link xmlns:xlink="http://www.w3.org/1999/xlink" ext-link-type="gen" xlink:href="MG971043" xlink:type="simple">MG971043</ext-link></td><td rowspan="1" colspan="1"><ext-link xmlns:xlink="http://www.w3.org/1999/xlink" ext-link-type="gen" xlink:href="MG971116" xlink:type="simple">MG971116</ext-link></td><td rowspan="1" colspan="1"><ext-link xmlns:xlink="http://www.w3.org/1999/xlink" ext-link-type="gen" xlink:href="MG971179" xlink:type="simple">MG971179</ext-link></td></tr><tr><td rowspan="1" colspan="1">3162</td><td rowspan="1" colspan="1">Luzon, Philippines</td><td rowspan="1" colspan="1"><ext-link xmlns:xlink="http://www.w3.org/1999/xlink" ext-link-type="gen" xlink:href="MG970782" xlink:type="simple">MG970782</ext-link></td><td rowspan="1" colspan="1"/><td rowspan="1" colspan="1"/><td rowspan="1" colspan="1"><ext-link xmlns:xlink="http://www.w3.org/1999/xlink" ext-link-type="gen" xlink:href="MG971044" xlink:type="simple">MG971044</ext-link></td><td rowspan="1" colspan="1"><ext-link xmlns:xlink="http://www.w3.org/1999/xlink" ext-link-type="gen" xlink:href="MG971117" xlink:type="simple">MG971117</ext-link></td><td rowspan="1" colspan="1"/></tr><tr><td rowspan="1" colspan="1">3208</td><td rowspan="1" colspan="1">Luzon, Philippines</td><td rowspan="1" colspan="1"><ext-link xmlns:xlink="http://www.w3.org/1999/xlink" ext-link-type="gen" xlink:href="MG970783" xlink:type="simple">MG970783</ext-link></td><td rowspan="1" colspan="1"/><td rowspan="1" colspan="1"/><td rowspan="1" colspan="1"><ext-link xmlns:xlink="http://www.w3.org/1999/xlink" ext-link-type="gen" xlink:href="MG971045" xlink:type="simple">MG971045</ext-link></td><td rowspan="1" colspan="1"><ext-link xmlns:xlink="http://www.w3.org/1999/xlink" ext-link-type="gen" xlink:href="MG971118" xlink:type="simple">MG971118</ext-link></td><td rowspan="1" colspan="1"/></tr><tr><td rowspan="1" colspan="1">3217</td><td rowspan="1" colspan="1">Luzon, Philippines</td><td rowspan="1" colspan="1"><ext-link xmlns:xlink="http://www.w3.org/1999/xlink" ext-link-type="gen" xlink:href="MG970784" xlink:type="simple">MG970784</ext-link></td><td rowspan="1" colspan="1"/><td rowspan="1" colspan="1"/><td rowspan="1" colspan="1"><ext-link xmlns:xlink="http://www.w3.org/1999/xlink" ext-link-type="gen" xlink:href="MG971046" xlink:type="simple">MG971046</ext-link></td><td rowspan="1" colspan="1"><ext-link xmlns:xlink="http://www.w3.org/1999/xlink" ext-link-type="gen" xlink:href="MG971119" xlink:type="simple">MG971119</ext-link></td><td rowspan="1" colspan="1"/></tr><tr><td rowspan="1" colspan="1">3268</td><td rowspan="1" colspan="1">Bohol, Philippines</td><td rowspan="1" colspan="1"><ext-link xmlns:xlink="http://www.w3.org/1999/xlink" ext-link-type="gen" xlink:href="MG970785" xlink:type="simple">MG970785</ext-link></td><td rowspan="1" colspan="1"/><td rowspan="1" colspan="1"/><td rowspan="1" colspan="1"><ext-link xmlns:xlink="http://www.w3.org/1999/xlink" ext-link-type="gen" xlink:href="MG971047" xlink:type="simple">MG971047</ext-link></td><td rowspan="1" colspan="1"><ext-link xmlns:xlink="http://www.w3.org/1999/xlink" ext-link-type="gen" xlink:href="MG971120" xlink:type="simple">MG971120</ext-link></td><td rowspan="1" colspan="1"/></tr><tr><td rowspan="1" colspan="1">3269</td><td rowspan="1" colspan="1">Bohol, Philippines</td><td rowspan="1" colspan="1"><ext-link xmlns:xlink="http://www.w3.org/1999/xlink" ext-link-type="gen" xlink:href="MG970786" xlink:type="simple">MG970786</ext-link></td><td rowspan="1" colspan="1"><ext-link xmlns:xlink="http://www.w3.org/1999/xlink" ext-link-type="gen" xlink:href="MG970906" xlink:type="simple">MG970906</ext-link></td><td rowspan="1" colspan="1"><ext-link xmlns:xlink="http://www.w3.org/1999/xlink" ext-link-type="gen" xlink:href="MG970972" xlink:type="simple">MG970972</ext-link></td><td rowspan="1" colspan="1"><ext-link xmlns:xlink="http://www.w3.org/1999/xlink" ext-link-type="gen" xlink:href="MG971048" xlink:type="simple">MG971048</ext-link></td><td rowspan="1" colspan="1"><ext-link xmlns:xlink="http://www.w3.org/1999/xlink" ext-link-type="gen" xlink:href="MG971121" xlink:type="simple">MG971121</ext-link></td><td rowspan="1" colspan="1"><ext-link xmlns:xlink="http://www.w3.org/1999/xlink" ext-link-type="gen" xlink:href="MG971180" xlink:type="simple">MG971180</ext-link></td></tr><tr><td rowspan="1" colspan="1">3276</td><td rowspan="1" colspan="1">Bohol, Philippines</td><td rowspan="1" colspan="1"><ext-link xmlns:xlink="http://www.w3.org/1999/xlink" ext-link-type="gen" xlink:href="MG970787" xlink:type="simple">MG970787</ext-link></td><td rowspan="1" colspan="1"/><td rowspan="1" colspan="1"/><td rowspan="1" colspan="1"/><td rowspan="1" colspan="1"/><td rowspan="1" colspan="1"/></tr><tr><td rowspan="1" colspan="1">3396</td><td rowspan="1" colspan="1">Bohol, Philippines</td><td rowspan="1" colspan="1"><ext-link xmlns:xlink="http://www.w3.org/1999/xlink" ext-link-type="gen" xlink:href="MG970788" xlink:type="simple">MG970788</ext-link></td><td rowspan="1" colspan="1"/><td rowspan="1" colspan="1"/><td rowspan="1" colspan="1"/><td rowspan="1" colspan="1"/><td rowspan="1" colspan="1"/></tr><tr><td rowspan="1" colspan="1">3401</td><td rowspan="1" colspan="1">Bohol, Philippines</td><td rowspan="1" colspan="1"><ext-link xmlns:xlink="http://www.w3.org/1999/xlink" ext-link-type="gen" xlink:href="MG970789" xlink:type="simple">MG970789</ext-link></td><td rowspan="1" colspan="1"/><td rowspan="1" colspan="1"/><td rowspan="1" colspan="1"/><td rowspan="1" colspan="1"/><td rowspan="1" colspan="1"/></tr><tr><td rowspan="1" colspan="1">3427</td><td rowspan="1" colspan="1">Bohol, Philippines</td><td rowspan="1" colspan="1"><ext-link xmlns:xlink="http://www.w3.org/1999/xlink" ext-link-type="gen" xlink:href="MG970790" xlink:type="simple">MG970790</ext-link></td><td rowspan="1" colspan="1"/><td rowspan="1" colspan="1"/><td rowspan="1" colspan="1"/><td rowspan="1" colspan="1"/><td rowspan="1" colspan="1"/></tr><tr><td rowspan="1" colspan="1">5763</td><td rowspan="1" colspan="1">Bohol, Philippines</td><td rowspan="1" colspan="1"><ext-link xmlns:xlink="http://www.w3.org/1999/xlink" ext-link-type="gen" xlink:href="MG970791" xlink:type="simple">MG970791</ext-link></td><td rowspan="1" colspan="1"/><td rowspan="1" colspan="1"/><td rowspan="1" colspan="1"><ext-link xmlns:xlink="http://www.w3.org/1999/xlink" ext-link-type="gen" xlink:href="MG971049" xlink:type="simple">MG971049</ext-link></td><td rowspan="1" colspan="1"><ext-link xmlns:xlink="http://www.w3.org/1999/xlink" ext-link-type="gen" xlink:href="MG971122" xlink:type="simple">MG971122</ext-link></td><td rowspan="1" colspan="1"/></tr><tr><td rowspan="8" colspan="1">
                  <bold><italic><tp:taxon-name><tp:taxon-name-part taxon-name-part-type="genus" reg="Wallaconchis">W.</tp:taxon-name-part> <tp:taxon-name-part taxon-name-part-type="species" reg="ater">ater</tp:taxon-name-part></tp:taxon-name></italic></bold> unit #1</td><td rowspan="1" colspan="1">2157</td><td rowspan="1" colspan="1">Sulawesi, Indonesia</td><td rowspan="1" colspan="1"><ext-link xmlns:xlink="http://www.w3.org/1999/xlink" ext-link-type="gen" xlink:href="MG970792" xlink:type="simple">MG970792</ext-link></td><td rowspan="1" colspan="1"/><td rowspan="1" colspan="1"/><td rowspan="1" colspan="1"/><td rowspan="1" colspan="1"/><td rowspan="1" colspan="1"/></tr><tr><td rowspan="1" colspan="1">2164</td><td rowspan="1" colspan="1">Sulawesi, Indonesia</td><td rowspan="1" colspan="1"><ext-link xmlns:xlink="http://www.w3.org/1999/xlink" ext-link-type="gen" xlink:href="MG970793" xlink:type="simple">MG970793</ext-link></td><td rowspan="1" colspan="1"><ext-link xmlns:xlink="http://www.w3.org/1999/xlink" ext-link-type="gen" xlink:href="MG970907" xlink:type="simple">MG970907</ext-link></td><td rowspan="1" colspan="1"><ext-link xmlns:xlink="http://www.w3.org/1999/xlink" ext-link-type="gen" xlink:href="MG970973" xlink:type="simple">MG970973</ext-link></td><td rowspan="1" colspan="1"><ext-link xmlns:xlink="http://www.w3.org/1999/xlink" ext-link-type="gen" xlink:href="MG971050" xlink:type="simple">MG971050</ext-link></td><td rowspan="1" colspan="1"><ext-link xmlns:xlink="http://www.w3.org/1999/xlink" ext-link-type="gen" xlink:href="MG971123" xlink:type="simple">MG971123</ext-link></td><td rowspan="1" colspan="1"><ext-link xmlns:xlink="http://www.w3.org/1999/xlink" ext-link-type="gen" xlink:href="MG971181" xlink:type="simple">MG971181</ext-link></td></tr><tr><td rowspan="1" colspan="1">2170</td><td rowspan="1" colspan="1">Sulawesi, Indonesia</td><td rowspan="1" colspan="1"><ext-link xmlns:xlink="http://www.w3.org/1999/xlink" ext-link-type="gen" xlink:href="MG970794" xlink:type="simple">MG970794</ext-link></td><td rowspan="1" colspan="1"/><td rowspan="1" colspan="1"/><td rowspan="1" colspan="1"/><td rowspan="1" colspan="1"/><td rowspan="1" colspan="1"/></tr><tr><td rowspan="1" colspan="1">2221</td><td rowspan="1" colspan="1">Sulawesi, Indonesia</td><td rowspan="1" colspan="1"><ext-link xmlns:xlink="http://www.w3.org/1999/xlink" ext-link-type="gen" xlink:href="MG970795" xlink:type="simple">MG970795</ext-link></td><td rowspan="1" colspan="1"/><td rowspan="1" colspan="1"/><td rowspan="1" colspan="1"><ext-link xmlns:xlink="http://www.w3.org/1999/xlink" ext-link-type="gen" xlink:href="MG971051" xlink:type="simple">MG971051</ext-link></td><td rowspan="1" colspan="1"><ext-link xmlns:xlink="http://www.w3.org/1999/xlink" ext-link-type="gen" xlink:href="MG971124" xlink:type="simple">MG971124</ext-link></td><td rowspan="1" colspan="1"><ext-link xmlns:xlink="http://www.w3.org/1999/xlink" ext-link-type="gen" xlink:href="MG971182" xlink:type="simple">MG971182</ext-link></td></tr><tr><td rowspan="1" colspan="1">2283</td><td rowspan="1" colspan="1">Sulawesi, Indonesia</td><td rowspan="1" colspan="1"><ext-link xmlns:xlink="http://www.w3.org/1999/xlink" ext-link-type="gen" xlink:href="MG970796" xlink:type="simple">MG970796</ext-link></td><td rowspan="1" colspan="1"/><td rowspan="1" colspan="1"/><td rowspan="1" colspan="1"/><td rowspan="1" colspan="1"/><td rowspan="1" colspan="1"/></tr><tr><td rowspan="1" colspan="1">2330</td><td rowspan="1" colspan="1">Sulawesi, Indonesia</td><td rowspan="1" colspan="1"><ext-link xmlns:xlink="http://www.w3.org/1999/xlink" ext-link-type="gen" xlink:href="MG970797" xlink:type="simple">MG970797</ext-link></td><td rowspan="1" colspan="1"/><td rowspan="1" colspan="1"/><td rowspan="1" colspan="1"><ext-link xmlns:xlink="http://www.w3.org/1999/xlink" ext-link-type="gen" xlink:href="MG971052" xlink:type="simple">MG971052</ext-link></td><td rowspan="1" colspan="1"><ext-link xmlns:xlink="http://www.w3.org/1999/xlink" ext-link-type="gen" xlink:href="MG971125" xlink:type="simple">MG971125</ext-link></td><td rowspan="1" colspan="1"/></tr><tr><td rowspan="1" colspan="1">2727</td><td rowspan="1" colspan="1">Ambon, Indonesia</td><td rowspan="1" colspan="1"><ext-link xmlns:xlink="http://www.w3.org/1999/xlink" ext-link-type="gen" xlink:href="MG970798" xlink:type="simple">MG970798</ext-link></td><td rowspan="1" colspan="1"/><td rowspan="1" colspan="1"/><td rowspan="1" colspan="1"><ext-link xmlns:xlink="http://www.w3.org/1999/xlink" ext-link-type="gen" xlink:href="MG971053" xlink:type="simple">MG971053</ext-link></td><td rowspan="1" colspan="1"><ext-link xmlns:xlink="http://www.w3.org/1999/xlink" ext-link-type="gen" xlink:href="MG971126" xlink:type="simple">MG971126</ext-link></td><td rowspan="1" colspan="1"/></tr><tr><td rowspan="1" colspan="1">2939</td><td rowspan="1" colspan="1">Kei, Indonesia</td><td rowspan="1" colspan="1"><ext-link xmlns:xlink="http://www.w3.org/1999/xlink" ext-link-type="gen" xlink:href="MG970799" xlink:type="simple">MG970799</ext-link></td><td rowspan="1" colspan="1"><ext-link xmlns:xlink="http://www.w3.org/1999/xlink" ext-link-type="gen" xlink:href="MG970908" xlink:type="simple">MG970908</ext-link></td><td rowspan="1" colspan="1"><ext-link xmlns:xlink="http://www.w3.org/1999/xlink" ext-link-type="gen" xlink:href="MG970974" xlink:type="simple">MG970974</ext-link></td><td rowspan="1" colspan="1"><ext-link xmlns:xlink="http://www.w3.org/1999/xlink" ext-link-type="gen" xlink:href="MG971054" xlink:type="simple">MG971054</ext-link></td><td rowspan="1" colspan="1"><ext-link xmlns:xlink="http://www.w3.org/1999/xlink" ext-link-type="gen" xlink:href="MG971127" xlink:type="simple">MG971127</ext-link></td><td rowspan="1" colspan="1"><ext-link xmlns:xlink="http://www.w3.org/1999/xlink" ext-link-type="gen" xlink:href="MG971183" xlink:type="simple">MG971183</ext-link></td></tr><tr><td rowspan="21" colspan="1">
                  <bold><italic><tp:taxon-name><tp:taxon-name-part taxon-name-part-type="genus" reg="Wallaconchis">W.</tp:taxon-name-part> <tp:taxon-name-part taxon-name-part-type="species" reg="ater">ater</tp:taxon-name-part></tp:taxon-name></italic></bold> unit #1</td><td rowspan="1" colspan="1">2966</td><td rowspan="1" colspan="1">Lombok, Indonesia</td><td rowspan="1" colspan="1"><ext-link xmlns:xlink="http://www.w3.org/1999/xlink" ext-link-type="gen" xlink:href="MG970800" xlink:type="simple">MG970800</ext-link></td><td rowspan="1" colspan="1"/><td rowspan="1" colspan="1"/><td rowspan="1" colspan="1"/><td rowspan="1" colspan="1"/><td rowspan="1" colspan="1"/></tr><tr><td rowspan="1" colspan="1">2970</td><td rowspan="1" colspan="1">Lombok, Indonesia</td><td rowspan="1" colspan="1"><ext-link xmlns:xlink="http://www.w3.org/1999/xlink" ext-link-type="gen" xlink:href="MG970801" xlink:type="simple">MG970801</ext-link></td><td rowspan="1" colspan="1"/><td rowspan="1" colspan="1"/><td rowspan="1" colspan="1"><ext-link xmlns:xlink="http://www.w3.org/1999/xlink" ext-link-type="gen" xlink:href="MG971055" xlink:type="simple">MG971055</ext-link></td><td rowspan="1" colspan="1"><ext-link xmlns:xlink="http://www.w3.org/1999/xlink" ext-link-type="gen" xlink:href="MG971128" xlink:type="simple">MG971128</ext-link></td><td rowspan="1" colspan="1"/></tr><tr><td rowspan="1" colspan="1">2974</td><td rowspan="1" colspan="1">Lombok, Indonesia</td><td rowspan="1" colspan="1"><ext-link xmlns:xlink="http://www.w3.org/1999/xlink" ext-link-type="gen" xlink:href="MG970802" xlink:type="simple">MG970802</ext-link></td><td rowspan="1" colspan="1"/><td rowspan="1" colspan="1"/><td rowspan="1" colspan="1"/><td rowspan="1" colspan="1"/><td rowspan="1" colspan="1"/></tr><tr><td rowspan="1" colspan="1">2978</td><td rowspan="1" colspan="1">Lombok, Indonesia</td><td rowspan="1" colspan="1"><ext-link xmlns:xlink="http://www.w3.org/1999/xlink" ext-link-type="gen" xlink:href="MG970803" xlink:type="simple">MG970803</ext-link></td><td rowspan="1" colspan="1"/><td rowspan="1" colspan="1"/><td rowspan="1" colspan="1"/><td rowspan="1" colspan="1"/><td rowspan="1" colspan="1"/></tr><tr><td rowspan="1" colspan="1">3130</td><td rowspan="1" colspan="1">Bali, Indonesia</td><td rowspan="1" colspan="1"><ext-link xmlns:xlink="http://www.w3.org/1999/xlink" ext-link-type="gen" xlink:href="MG970804" xlink:type="simple">MG970804</ext-link></td><td rowspan="1" colspan="1"><ext-link xmlns:xlink="http://www.w3.org/1999/xlink" ext-link-type="gen" xlink:href="MG970909" xlink:type="simple">MG970909</ext-link></td><td rowspan="1" colspan="1"><ext-link xmlns:xlink="http://www.w3.org/1999/xlink" ext-link-type="gen" xlink:href="MG970975" xlink:type="simple">MG970975</ext-link></td><td rowspan="1" colspan="1"><ext-link xmlns:xlink="http://www.w3.org/1999/xlink" ext-link-type="gen" xlink:href="MG971056" xlink:type="simple">MG971056</ext-link></td><td rowspan="1" colspan="1"><ext-link xmlns:xlink="http://www.w3.org/1999/xlink" ext-link-type="gen" xlink:href="MG971129" xlink:type="simple">MG971129</ext-link></td><td rowspan="1" colspan="1"><ext-link xmlns:xlink="http://www.w3.org/1999/xlink" ext-link-type="gen" xlink:href="MG971184" xlink:type="simple">MG971184</ext-link></td></tr><tr><td rowspan="1" colspan="1">3210</td><td rowspan="1" colspan="1">Luzon, Philippines</td><td rowspan="1" colspan="1"><ext-link xmlns:xlink="http://www.w3.org/1999/xlink" ext-link-type="gen" xlink:href="MG970805" xlink:type="simple">MG970805</ext-link></td><td rowspan="1" colspan="1"/><td rowspan="1" colspan="1"/><td rowspan="1" colspan="1"/><td rowspan="1" colspan="1"/><td rowspan="1" colspan="1"/></tr><tr><td rowspan="1" colspan="1">3215</td><td rowspan="1" colspan="1">Luzon, Philippines</td><td rowspan="1" colspan="1"><ext-link xmlns:xlink="http://www.w3.org/1999/xlink" ext-link-type="gen" xlink:href="MG970806" xlink:type="simple">MG970806</ext-link></td><td rowspan="1" colspan="1"/><td rowspan="1" colspan="1"/><td rowspan="1" colspan="1"/><td rowspan="1" colspan="1"/><td rowspan="1" colspan="1"/></tr><tr><td rowspan="1" colspan="1">3265</td><td rowspan="1" colspan="1">Bohol, Philippines</td><td rowspan="1" colspan="1"><ext-link xmlns:xlink="http://www.w3.org/1999/xlink" ext-link-type="gen" xlink:href="MG970807" xlink:type="simple">MG970807</ext-link></td><td rowspan="1" colspan="1"/><td rowspan="1" colspan="1"/><td rowspan="1" colspan="1"><ext-link xmlns:xlink="http://www.w3.org/1999/xlink" ext-link-type="gen" xlink:href="MG971057" xlink:type="simple">MG971057</ext-link></td><td rowspan="1" colspan="1"><ext-link xmlns:xlink="http://www.w3.org/1999/xlink" ext-link-type="gen" xlink:href="MG971130" xlink:type="simple">MG971130</ext-link></td><td rowspan="1" colspan="1"/></tr><tr><td rowspan="1" colspan="1">3266</td><td rowspan="1" colspan="1">Bohol, Philippines</td><td rowspan="1" colspan="1"><ext-link xmlns:xlink="http://www.w3.org/1999/xlink" ext-link-type="gen" xlink:href="MG970808" xlink:type="simple">MG970808</ext-link></td><td rowspan="1" colspan="1"/><td rowspan="1" colspan="1"/><td rowspan="1" colspan="1"><ext-link xmlns:xlink="http://www.w3.org/1999/xlink" ext-link-type="gen" xlink:href="MG971058" xlink:type="simple">MG971058</ext-link></td><td rowspan="1" colspan="1"><ext-link xmlns:xlink="http://www.w3.org/1999/xlink" ext-link-type="gen" xlink:href="MG971131" xlink:type="simple">MG971131</ext-link></td><td rowspan="1" colspan="1"/></tr><tr><td rowspan="1" colspan="1">3272</td><td rowspan="1" colspan="1">Bohol, Philippines</td><td rowspan="1" colspan="1"><ext-link xmlns:xlink="http://www.w3.org/1999/xlink" ext-link-type="gen" xlink:href="MG970809" xlink:type="simple">MG970809</ext-link></td><td rowspan="1" colspan="1"><ext-link xmlns:xlink="http://www.w3.org/1999/xlink" ext-link-type="gen" xlink:href="MG970910" xlink:type="simple">MG970910</ext-link></td><td rowspan="1" colspan="1"><ext-link xmlns:xlink="http://www.w3.org/1999/xlink" ext-link-type="gen" xlink:href="MG970976" xlink:type="simple">MG970976</ext-link></td><td rowspan="1" colspan="1"><ext-link xmlns:xlink="http://www.w3.org/1999/xlink" ext-link-type="gen" xlink:href="MG971059" xlink:type="simple">MG971059</ext-link></td><td rowspan="1" colspan="1"><ext-link xmlns:xlink="http://www.w3.org/1999/xlink" ext-link-type="gen" xlink:href="MG971132" xlink:type="simple">MG971132</ext-link></td><td rowspan="1" colspan="1"><ext-link xmlns:xlink="http://www.w3.org/1999/xlink" ext-link-type="gen" xlink:href="MG971185" xlink:type="simple">MG971185</ext-link></td></tr><tr><td rowspan="1" colspan="1">3373</td><td rowspan="1" colspan="1">Bohol, Philippines</td><td rowspan="1" colspan="1"><ext-link xmlns:xlink="http://www.w3.org/1999/xlink" ext-link-type="gen" xlink:href="MG970810" xlink:type="simple">MG970810</ext-link></td><td rowspan="1" colspan="1"/><td rowspan="1" colspan="1"/><td rowspan="1" colspan="1"/><td rowspan="1" colspan="1"/><td rowspan="1" colspan="1"/></tr><tr><td rowspan="1" colspan="1">3393</td><td rowspan="1" colspan="1">Bohol, Philippines</td><td rowspan="1" colspan="1"><ext-link xmlns:xlink="http://www.w3.org/1999/xlink" ext-link-type="gen" xlink:href="MG970811" xlink:type="simple">MG970811</ext-link></td><td rowspan="1" colspan="1"/><td rowspan="1" colspan="1"/><td rowspan="1" colspan="1"><ext-link xmlns:xlink="http://www.w3.org/1999/xlink" ext-link-type="gen" xlink:href="MG971060" xlink:type="simple">MG971060</ext-link></td><td rowspan="1" colspan="1"><ext-link xmlns:xlink="http://www.w3.org/1999/xlink" ext-link-type="gen" xlink:href="MG971133" xlink:type="simple">MG971133</ext-link></td><td rowspan="1" colspan="1"/></tr><tr><td rowspan="1" colspan="1">3404</td><td rowspan="1" colspan="1">Bohol, Philippines</td><td rowspan="1" colspan="1"><ext-link xmlns:xlink="http://www.w3.org/1999/xlink" ext-link-type="gen" xlink:href="MG970812" xlink:type="simple">MG970812</ext-link></td><td rowspan="1" colspan="1"/><td rowspan="1" colspan="1"/><td rowspan="1" colspan="1"/><td rowspan="1" colspan="1"/><td rowspan="1" colspan="1"/></tr><tr><td rowspan="1" colspan="1">3405</td><td rowspan="1" colspan="1">Bohol, Philippines</td><td rowspan="1" colspan="1"><ext-link xmlns:xlink="http://www.w3.org/1999/xlink" ext-link-type="gen" xlink:href="MG970813" xlink:type="simple">MG970813</ext-link></td><td rowspan="1" colspan="1"/><td rowspan="1" colspan="1"/><td rowspan="1" colspan="1"/><td rowspan="1" colspan="1"/><td rowspan="1" colspan="1"/></tr><tr><td rowspan="1" colspan="1">3406</td><td rowspan="1" colspan="1">Bohol, Philippines</td><td rowspan="1" colspan="1"><ext-link xmlns:xlink="http://www.w3.org/1999/xlink" ext-link-type="gen" xlink:href="MG970814" xlink:type="simple">MG970814</ext-link></td><td rowspan="1" colspan="1"/><td rowspan="1" colspan="1"/><td rowspan="1" colspan="1"/><td rowspan="1" colspan="1"/><td rowspan="1" colspan="1"/></tr><tr><td rowspan="1" colspan="1">3624</td><td rowspan="1" colspan="1">Bohol, Philippines</td><td rowspan="1" colspan="1"><ext-link xmlns:xlink="http://www.w3.org/1999/xlink" ext-link-type="gen" xlink:href="MG970815" xlink:type="simple">MG970815</ext-link></td><td rowspan="1" colspan="1"/><td rowspan="1" colspan="1"/><td rowspan="1" colspan="1"/><td rowspan="1" colspan="1"/><td rowspan="1" colspan="1"/></tr><tr><td rowspan="1" colspan="1">3629</td><td rowspan="1" colspan="1">Bohol, Philippines</td><td rowspan="1" colspan="1"><ext-link xmlns:xlink="http://www.w3.org/1999/xlink" ext-link-type="gen" xlink:href="MG970816" xlink:type="simple">MG970816</ext-link></td><td rowspan="1" colspan="1"/><td rowspan="1" colspan="1"/><td rowspan="1" colspan="1"/><td rowspan="1" colspan="1"/><td rowspan="1" colspan="1"/></tr><tr><td rowspan="1" colspan="1">3634</td><td rowspan="1" colspan="1">Bohol, Philippines</td><td rowspan="1" colspan="1"><ext-link xmlns:xlink="http://www.w3.org/1999/xlink" ext-link-type="gen" xlink:href="MG970817" xlink:type="simple">MG970817</ext-link></td><td rowspan="1" colspan="1"/><td rowspan="1" colspan="1"/><td rowspan="1" colspan="1"/><td rowspan="1" colspan="1"/><td rowspan="1" colspan="1"/></tr><tr><td rowspan="1" colspan="1">5057</td><td rowspan="1" colspan="1">Halmahera, Indonesia</td><td rowspan="1" colspan="1"><ext-link xmlns:xlink="http://www.w3.org/1999/xlink" ext-link-type="gen" xlink:href="MG970818" xlink:type="simple">MG970818</ext-link></td><td rowspan="1" colspan="1"/><td rowspan="1" colspan="1"/><td rowspan="1" colspan="1"/><td rowspan="1" colspan="1"/><td rowspan="1" colspan="1"/></tr><tr><td rowspan="1" colspan="1">5078</td><td rowspan="1" colspan="1">Halmahera, Indonesia</td><td rowspan="1" colspan="1"><ext-link xmlns:xlink="http://www.w3.org/1999/xlink" ext-link-type="gen" xlink:href="MG970819" xlink:type="simple">MG970819</ext-link></td><td rowspan="1" colspan="1"/><td rowspan="1" colspan="1"/><td rowspan="1" colspan="1"/><td rowspan="1" colspan="1"/><td rowspan="1" colspan="1"/></tr><tr><td rowspan="1" colspan="1">5121</td><td rowspan="1" colspan="1">Halmahera, Indonesia</td><td rowspan="1" colspan="1"><ext-link xmlns:xlink="http://www.w3.org/1999/xlink" ext-link-type="gen" xlink:href="MG970820" xlink:type="simple">MG970820</ext-link></td><td rowspan="1" colspan="1"><ext-link xmlns:xlink="http://www.w3.org/1999/xlink" ext-link-type="gen" xlink:href="MG970911" xlink:type="simple">MG970911</ext-link></td><td rowspan="1" colspan="1"><ext-link xmlns:xlink="http://www.w3.org/1999/xlink" ext-link-type="gen" xlink:href="MG970977" xlink:type="simple">MG970977</ext-link></td><td rowspan="1" colspan="1"><ext-link xmlns:xlink="http://www.w3.org/1999/xlink" ext-link-type="gen" xlink:href="MG971061" xlink:type="simple">MG971061</ext-link></td><td rowspan="1" colspan="1"><ext-link xmlns:xlink="http://www.w3.org/1999/xlink" ext-link-type="gen" xlink:href="MG971134" xlink:type="simple">MG971134</ext-link></td><td rowspan="1" colspan="1"><ext-link xmlns:xlink="http://www.w3.org/1999/xlink" ext-link-type="gen" xlink:href="MG971186" xlink:type="simple">MG971186</ext-link></td></tr><tr><td rowspan="16" colspan="1">
                  <bold><italic><tp:taxon-name><tp:taxon-name-part taxon-name-part-type="genus" reg="Wallaconchis">W.</tp:taxon-name-part> <tp:taxon-name-part taxon-name-part-type="species" reg="ater">ater</tp:taxon-name-part></tp:taxon-name></italic></bold> unit #2</td><td rowspan="1" colspan="1">2145</td><td rowspan="1" colspan="1">Sulawesi, Indonesia</td><td rowspan="1" colspan="1"><ext-link xmlns:xlink="http://www.w3.org/1999/xlink" ext-link-type="gen" xlink:href="MG970821" xlink:type="simple">MG970821</ext-link></td><td rowspan="1" colspan="1"/><td rowspan="1" colspan="1"/><td rowspan="1" colspan="1"/><td rowspan="1" colspan="1"/><td rowspan="1" colspan="1"/></tr><tr><td rowspan="1" colspan="1">2177</td><td rowspan="1" colspan="1">Sulawesi, Indonesia</td><td rowspan="1" colspan="1"><ext-link xmlns:xlink="http://www.w3.org/1999/xlink" ext-link-type="gen" xlink:href="MG970822" xlink:type="simple">MG970822</ext-link></td><td rowspan="1" colspan="1"><ext-link xmlns:xlink="http://www.w3.org/1999/xlink" ext-link-type="gen" xlink:href="MG970912" xlink:type="simple">MG970912</ext-link></td><td rowspan="1" colspan="1"><ext-link xmlns:xlink="http://www.w3.org/1999/xlink" ext-link-type="gen" xlink:href="MG970978" xlink:type="simple">MG970978</ext-link></td><td rowspan="1" colspan="1"/><td rowspan="1" colspan="1"/><td rowspan="1" colspan="1"/></tr><tr><td rowspan="1" colspan="1">2220</td><td rowspan="1" colspan="1">Sulawesi, Indonesia</td><td rowspan="1" colspan="1"><ext-link xmlns:xlink="http://www.w3.org/1999/xlink" ext-link-type="gen" xlink:href="MG970823" xlink:type="simple">MG970823</ext-link></td><td rowspan="1" colspan="1"/><td rowspan="1" colspan="1"/><td rowspan="1" colspan="1"/><td rowspan="1" colspan="1"/><td rowspan="1" colspan="1"/></tr><tr><td rowspan="1" colspan="1">2228</td><td rowspan="1" colspan="1">Sulawesi, Indonesia</td><td rowspan="1" colspan="1"><ext-link xmlns:xlink="http://www.w3.org/1999/xlink" ext-link-type="gen" xlink:href="MG970824" xlink:type="simple">MG970824</ext-link></td><td rowspan="1" colspan="1"><ext-link xmlns:xlink="http://www.w3.org/1999/xlink" ext-link-type="gen" xlink:href="MG970913" xlink:type="simple">MG970913</ext-link></td><td rowspan="1" colspan="1"><ext-link xmlns:xlink="http://www.w3.org/1999/xlink" ext-link-type="gen" xlink:href="MG970979" xlink:type="simple">MG970979</ext-link></td><td rowspan="1" colspan="1"/><td rowspan="1" colspan="1"/><td rowspan="1" colspan="1"/></tr><tr><td rowspan="1" colspan="1">2986</td><td rowspan="1" colspan="1">Lombok, Indonesia</td><td rowspan="1" colspan="1"><ext-link xmlns:xlink="http://www.w3.org/1999/xlink" ext-link-type="gen" xlink:href="MG970825" xlink:type="simple">MG970825</ext-link></td><td rowspan="1" colspan="1"/><td rowspan="1" colspan="1"/><td rowspan="1" colspan="1"/><td rowspan="1" colspan="1"/><td rowspan="1" colspan="1"/></tr><tr><td rowspan="1" colspan="1">3132</td><td rowspan="1" colspan="1">Bali, Indonesia</td><td rowspan="1" colspan="1"><ext-link xmlns:xlink="http://www.w3.org/1999/xlink" ext-link-type="gen" xlink:href="MG970826" xlink:type="simple">MG970826</ext-link></td><td rowspan="1" colspan="1"/><td rowspan="1" colspan="1"/><td rowspan="1" colspan="1"><ext-link xmlns:xlink="http://www.w3.org/1999/xlink" ext-link-type="gen" xlink:href="MG971062" xlink:type="simple">MG971062</ext-link></td><td rowspan="1" colspan="1"><ext-link xmlns:xlink="http://www.w3.org/1999/xlink" ext-link-type="gen" xlink:href="MG971135" xlink:type="simple">MG971135</ext-link></td><td rowspan="1" colspan="1"><ext-link xmlns:xlink="http://www.w3.org/1999/xlink" ext-link-type="gen" xlink:href="MG971187" xlink:type="simple">MG971187</ext-link></td></tr><tr><td rowspan="1" colspan="1">3137</td><td rowspan="1" colspan="1">Bali, Indonesia</td><td rowspan="1" colspan="1"><ext-link xmlns:xlink="http://www.w3.org/1999/xlink" ext-link-type="gen" xlink:href="MG970827" xlink:type="simple">MG970827</ext-link></td><td rowspan="1" colspan="1"><ext-link xmlns:xlink="http://www.w3.org/1999/xlink" ext-link-type="gen" xlink:href="MG970914" xlink:type="simple">MG970914</ext-link></td><td rowspan="1" colspan="1"><ext-link xmlns:xlink="http://www.w3.org/1999/xlink" ext-link-type="gen" xlink:href="MG970980" xlink:type="simple">MG970980</ext-link></td><td rowspan="1" colspan="1"><ext-link xmlns:xlink="http://www.w3.org/1999/xlink" ext-link-type="gen" xlink:href="MG971063" xlink:type="simple">MG971063</ext-link></td><td rowspan="1" colspan="1"><ext-link xmlns:xlink="http://www.w3.org/1999/xlink" ext-link-type="gen" xlink:href="MG971136" xlink:type="simple">MG971136</ext-link></td><td rowspan="1" colspan="1"><ext-link xmlns:xlink="http://www.w3.org/1999/xlink" ext-link-type="gen" xlink:href="MG971188" xlink:type="simple">MG971188</ext-link></td></tr><tr><td rowspan="1" colspan="1">3591</td><td rowspan="1" colspan="1">Bali, Indonesia</td><td rowspan="1" colspan="1"><ext-link xmlns:xlink="http://www.w3.org/1999/xlink" ext-link-type="gen" xlink:href="MG970828" xlink:type="simple">MG970828</ext-link></td><td rowspan="1" colspan="1"/><td rowspan="1" colspan="1"/><td rowspan="1" colspan="1"/><td rowspan="1" colspan="1"/><td rowspan="1" colspan="1"/></tr><tr><td rowspan="1" colspan="1">3212</td><td rowspan="1" colspan="1">Luzon, Philippines</td><td rowspan="1" colspan="1"><ext-link xmlns:xlink="http://www.w3.org/1999/xlink" ext-link-type="gen" xlink:href="MG970829" xlink:type="simple">MG970829</ext-link></td><td rowspan="1" colspan="1"/><td rowspan="1" colspan="1"/><td rowspan="1" colspan="1"><ext-link xmlns:xlink="http://www.w3.org/1999/xlink" ext-link-type="gen" xlink:href="MG971064" xlink:type="simple">MG971064</ext-link></td><td rowspan="1" colspan="1"><ext-link xmlns:xlink="http://www.w3.org/1999/xlink" ext-link-type="gen" xlink:href="MG971137" xlink:type="simple">MG971137</ext-link></td><td rowspan="1" colspan="1"><ext-link xmlns:xlink="http://www.w3.org/1999/xlink" ext-link-type="gen" xlink:href="MG971189" xlink:type="simple">MG971189</ext-link></td></tr><tr><td rowspan="1" colspan="1">3270</td><td rowspan="1" colspan="1">Bohol, Philippines</td><td rowspan="1" colspan="1"><ext-link xmlns:xlink="http://www.w3.org/1999/xlink" ext-link-type="gen" xlink:href="MG970830" xlink:type="simple">MG970830</ext-link></td><td rowspan="1" colspan="1"><ext-link xmlns:xlink="http://www.w3.org/1999/xlink" ext-link-type="gen" xlink:href="MG970915" xlink:type="simple">MG970915</ext-link></td><td rowspan="1" colspan="1"><ext-link xmlns:xlink="http://www.w3.org/1999/xlink" ext-link-type="gen" xlink:href="MG970981" xlink:type="simple">MG970981</ext-link></td><td rowspan="1" colspan="1"/><td rowspan="1" colspan="1"/><td rowspan="1" colspan="1"/></tr><tr><td rowspan="1" colspan="1">3271</td><td rowspan="1" colspan="1">Bohol, Philippines</td><td rowspan="1" colspan="1"><ext-link xmlns:xlink="http://www.w3.org/1999/xlink" ext-link-type="gen" xlink:href="MG970831" xlink:type="simple">MG970831</ext-link></td><td rowspan="1" colspan="1"/><td rowspan="1" colspan="1"/><td rowspan="1" colspan="1"/><td rowspan="1" colspan="1"/><td rowspan="1" colspan="1"/></tr><tr><td rowspan="1" colspan="1">3277</td><td rowspan="1" colspan="1">Bohol, Philippines</td><td rowspan="1" colspan="1"><ext-link xmlns:xlink="http://www.w3.org/1999/xlink" ext-link-type="gen" xlink:href="MG970832" xlink:type="simple">MG970832</ext-link></td><td rowspan="1" colspan="1"/><td rowspan="1" colspan="1"/><td rowspan="1" colspan="1"/><td rowspan="1" colspan="1"/><td rowspan="1" colspan="1"/></tr><tr><td rowspan="1" colspan="1">3370</td><td rowspan="1" colspan="1">Bohol, Philippines</td><td rowspan="1" colspan="1"><ext-link xmlns:xlink="http://www.w3.org/1999/xlink" ext-link-type="gen" xlink:href="MG970833" xlink:type="simple">MG970833</ext-link>970833</td><td rowspan="1" colspan="1"/><td rowspan="1" colspan="1"/><td rowspan="1" colspan="1"/><td rowspan="1" colspan="1"/><td rowspan="1" colspan="1"/></tr><tr><td rowspan="1" colspan="1">3408</td><td rowspan="1" colspan="1">Bohol, Philippines</td><td rowspan="1" colspan="1"><ext-link xmlns:xlink="http://www.w3.org/1999/xlink" ext-link-type="gen" xlink:href="MG970834" xlink:type="simple">MG970834</ext-link></td><td rowspan="1" colspan="1"/><td rowspan="1" colspan="1"/><td rowspan="1" colspan="1"/><td rowspan="1" colspan="1"/><td rowspan="1" colspan="1"/></tr><tr><td rowspan="1" colspan="1">3420</td><td rowspan="1" colspan="1">Bohol, Philippines</td><td rowspan="1" colspan="1"><ext-link xmlns:xlink="http://www.w3.org/1999/xlink" ext-link-type="gen" xlink:href="MG970835" xlink:type="simple">MG970835</ext-link></td><td rowspan="1" colspan="1"/><td rowspan="1" colspan="1"/><td rowspan="1" colspan="1"><ext-link xmlns:xlink="http://www.w3.org/1999/xlink" ext-link-type="gen" xlink:href="MG971065" xlink:type="simple">MG971065</ext-link></td><td rowspan="1" colspan="1"><ext-link xmlns:xlink="http://www.w3.org/1999/xlink" ext-link-type="gen" xlink:href="MG971138" xlink:type="simple">MG971138</ext-link></td><td rowspan="1" colspan="1"><ext-link xmlns:xlink="http://www.w3.org/1999/xlink" ext-link-type="gen" xlink:href="MG971190" xlink:type="simple">MG971190</ext-link></td></tr><tr><td rowspan="1" colspan="1">5125</td><td rowspan="1" colspan="1">Halmahera, Indonesia</td><td rowspan="1" colspan="1"><ext-link xmlns:xlink="http://www.w3.org/1999/xlink" ext-link-type="gen" xlink:href="MG970836" xlink:type="simple">MG970836</ext-link></td><td rowspan="1" colspan="1"><ext-link xmlns:xlink="http://www.w3.org/1999/xlink" ext-link-type="gen" xlink:href="MG970916" xlink:type="simple">MG970916</ext-link></td><td rowspan="1" colspan="1"><ext-link xmlns:xlink="http://www.w3.org/1999/xlink" ext-link-type="gen" xlink:href="MG970982" xlink:type="simple">MG970982</ext-link></td><td rowspan="1" colspan="1"/><td rowspan="1" colspan="1"/><td rowspan="1" colspan="1"/></tr><tr><td rowspan="7" colspan="1">
                  <bold><italic><tp:taxon-name><tp:taxon-name-part taxon-name-part-type="genus" reg="Wallaconchis">W.</tp:taxon-name-part> <tp:taxon-name-part taxon-name-part-type="species" reg="graniferum">graniferum</tp:taxon-name-part></tp:taxon-name></italic></bold> unit #1</td><td rowspan="1" colspan="1">3163</td><td rowspan="1" colspan="1">Luzon, Philippines</td><td rowspan="1" colspan="1"><ext-link xmlns:xlink="http://www.w3.org/1999/xlink" ext-link-type="gen" xlink:href="MG970837" xlink:type="simple">MG970837</ext-link></td><td rowspan="1" colspan="1"><ext-link xmlns:xlink="http://www.w3.org/1999/xlink" ext-link-type="gen" xlink:href="MG970917" xlink:type="simple">MG970917</ext-link></td><td rowspan="1" colspan="1"><ext-link xmlns:xlink="http://www.w3.org/1999/xlink" ext-link-type="gen" xlink:href="MG970983" xlink:type="simple">MG970983</ext-link></td><td rowspan="1" colspan="1"><ext-link xmlns:xlink="http://www.w3.org/1999/xlink" ext-link-type="gen" xlink:href="MG971066" xlink:type="simple">MG971066</ext-link></td><td rowspan="1" colspan="1"><ext-link xmlns:xlink="http://www.w3.org/1999/xlink" ext-link-type="gen" xlink:href="MG971139" xlink:type="simple">MG971139</ext-link></td><td rowspan="1" colspan="1"><ext-link xmlns:xlink="http://www.w3.org/1999/xlink" ext-link-type="gen" xlink:href="MG971191" xlink:type="simple">MG971191</ext-link></td></tr><tr><td rowspan="1" colspan="1">3635</td><td rowspan="1" colspan="1">Bohol, Philippines</td><td rowspan="1" colspan="1"><ext-link xmlns:xlink="http://www.w3.org/1999/xlink" ext-link-type="gen" xlink:href="MG970838" xlink:type="simple">MG970838</ext-link></td><td rowspan="1" colspan="1"><ext-link xmlns:xlink="http://www.w3.org/1999/xlink" ext-link-type="gen" xlink:href="MG970918" xlink:type="simple">MG970918</ext-link></td><td rowspan="1" colspan="1"><ext-link xmlns:xlink="http://www.w3.org/1999/xlink" ext-link-type="gen" xlink:href="MG970984" xlink:type="simple">MG970984</ext-link></td><td rowspan="1" colspan="1"><ext-link xmlns:xlink="http://www.w3.org/1999/xlink" ext-link-type="gen" xlink:href="MG971067" xlink:type="simple">MG971067</ext-link></td><td rowspan="1" colspan="1"><ext-link xmlns:xlink="http://www.w3.org/1999/xlink" ext-link-type="gen" xlink:href="MG971140" xlink:type="simple">MG971140</ext-link></td><td rowspan="1" colspan="1"><ext-link xmlns:xlink="http://www.w3.org/1999/xlink" ext-link-type="gen" xlink:href="MG971192" xlink:type="simple">MG971192</ext-link></td></tr><tr><td rowspan="1" colspan="1">3636</td><td rowspan="1" colspan="1">Bohol, Philippines</td><td rowspan="1" colspan="1"><ext-link xmlns:xlink="http://www.w3.org/1999/xlink" ext-link-type="gen" xlink:href="MG970839" xlink:type="simple">MG970839</ext-link></td><td rowspan="1" colspan="1"><ext-link xmlns:xlink="http://www.w3.org/1999/xlink" ext-link-type="gen" xlink:href="MG970919" xlink:type="simple">MG970919</ext-link></td><td rowspan="1" colspan="1"><ext-link xmlns:xlink="http://www.w3.org/1999/xlink" ext-link-type="gen" xlink:href="MG970985" xlink:type="simple">MG970985</ext-link></td><td rowspan="1" colspan="1"><ext-link xmlns:xlink="http://www.w3.org/1999/xlink" ext-link-type="gen" xlink:href="MG971068" xlink:type="simple">MG971068</ext-link></td><td rowspan="1" colspan="1"><ext-link xmlns:xlink="http://www.w3.org/1999/xlink" ext-link-type="gen" xlink:href="MG971141" xlink:type="simple">MG971141</ext-link></td><td rowspan="1" colspan="1"><ext-link xmlns:xlink="http://www.w3.org/1999/xlink" ext-link-type="gen" xlink:href="MG971193" xlink:type="simple">MG971193</ext-link></td></tr><tr><td rowspan="1" colspan="1">5760</td><td rowspan="1" colspan="1">Bohol, Philippines</td><td rowspan="1" colspan="1"><ext-link xmlns:xlink="http://www.w3.org/1999/xlink" ext-link-type="gen" xlink:href="MG970840" xlink:type="simple">MG970840</ext-link></td><td rowspan="1" colspan="1"><ext-link xmlns:xlink="http://www.w3.org/1999/xlink" ext-link-type="gen" xlink:href="MG970920" xlink:type="simple">MG970920</ext-link></td><td rowspan="1" colspan="1"><ext-link xmlns:xlink="http://www.w3.org/1999/xlink" ext-link-type="gen" xlink:href="MG970986" xlink:type="simple">MG970986</ext-link></td><td rowspan="1" colspan="1"><ext-link xmlns:xlink="http://www.w3.org/1999/xlink" ext-link-type="gen" xlink:href="MG971069" xlink:type="simple">MG971069</ext-link></td><td rowspan="1" colspan="1"><ext-link xmlns:xlink="http://www.w3.org/1999/xlink" ext-link-type="gen" xlink:href="MG971142" xlink:type="simple">MG971142</ext-link></td><td rowspan="1" colspan="1"><ext-link xmlns:xlink="http://www.w3.org/1999/xlink" ext-link-type="gen" xlink:href="MG971194" xlink:type="simple">MG971194</ext-link></td></tr><tr><td rowspan="1" colspan="1">5761</td><td rowspan="1" colspan="1">Bohol, Philippines</td><td rowspan="1" colspan="1"><ext-link xmlns:xlink="http://www.w3.org/1999/xlink" ext-link-type="gen" xlink:href="MG970841" xlink:type="simple">MG970841</ext-link></td><td rowspan="1" colspan="1"><ext-link xmlns:xlink="http://www.w3.org/1999/xlink" ext-link-type="gen" xlink:href="MG970921" xlink:type="simple">MG970921</ext-link></td><td rowspan="1" colspan="1"><ext-link xmlns:xlink="http://www.w3.org/1999/xlink" ext-link-type="gen" xlink:href="MG970987" xlink:type="simple">MG970987</ext-link></td><td rowspan="1" colspan="1"><ext-link xmlns:xlink="http://www.w3.org/1999/xlink" ext-link-type="gen" xlink:href="MG971070" xlink:type="simple">MG971070</ext-link></td><td rowspan="1" colspan="1"><ext-link xmlns:xlink="http://www.w3.org/1999/xlink" ext-link-type="gen" xlink:href="MG971143" xlink:type="simple">MG971143</ext-link></td><td rowspan="1" colspan="1"><ext-link xmlns:xlink="http://www.w3.org/1999/xlink" ext-link-type="gen" xlink:href="MG971195" xlink:type="simple">MG971195</ext-link></td></tr><tr><td rowspan="1" colspan="1">S211</td><td rowspan="1" colspan="1">China (21°06'N)</td><td rowspan="1" colspan="1"><ext-link xmlns:xlink="http://www.w3.org/1999/xlink" ext-link-type="gen" xlink:href="JN543166" xlink:type="simple">JN543166</ext-link></td><td rowspan="1" colspan="1"/><td rowspan="1" colspan="1"/><td rowspan="1" colspan="1"/><td rowspan="1" colspan="1"/><td rowspan="1" colspan="1"/></tr><tr><td rowspan="1" colspan="1">S221</td><td rowspan="1" colspan="1">China (21°06'N)</td><td rowspan="1" colspan="1"><ext-link xmlns:xlink="http://www.w3.org/1999/xlink" ext-link-type="gen" xlink:href="JN543167" xlink:type="simple">JN543167</ext-link></td><td rowspan="1" colspan="1"/><td rowspan="1" colspan="1"/><td rowspan="1" colspan="1"/><td rowspan="1" colspan="1"/><td rowspan="1" colspan="1"/></tr><tr><td rowspan="3" colspan="1">
                  <bold><italic><tp:taxon-name><tp:taxon-name-part taxon-name-part-type="genus" reg="Wallaconchis">W.</tp:taxon-name-part> <tp:taxon-name-part taxon-name-part-type="species" reg="graniferum">graniferum</tp:taxon-name-part></tp:taxon-name></italic></bold> unit #2</td><td rowspan="1" colspan="1">3638</td><td rowspan="1" colspan="1">Bohol, Philippines</td><td rowspan="1" colspan="1"><ext-link xmlns:xlink="http://www.w3.org/1999/xlink" ext-link-type="gen" xlink:href="MG970842" xlink:type="simple">MG970842</ext-link></td><td rowspan="1" colspan="1"><ext-link xmlns:xlink="http://www.w3.org/1999/xlink" ext-link-type="gen" xlink:href="MG970922" xlink:type="simple">MG970922</ext-link></td><td rowspan="1" colspan="1"><ext-link xmlns:xlink="http://www.w3.org/1999/xlink" ext-link-type="gen" xlink:href="MG970988" xlink:type="simple">MG970988</ext-link></td><td rowspan="1" colspan="1"/><td rowspan="1" colspan="1"/><td rowspan="1" colspan="1"/></tr><tr><td rowspan="1" colspan="1">5762</td><td rowspan="1" colspan="1">Bohol, Philippines</td><td rowspan="1" colspan="1"><ext-link xmlns:xlink="http://www.w3.org/1999/xlink" ext-link-type="gen" xlink:href="MG970843" xlink:type="simple">MG970843</ext-link></td><td rowspan="1" colspan="1"><ext-link xmlns:xlink="http://www.w3.org/1999/xlink" ext-link-type="gen" xlink:href="MG970923" xlink:type="simple">MG970923</ext-link></td><td rowspan="1" colspan="1"><ext-link xmlns:xlink="http://www.w3.org/1999/xlink" ext-link-type="gen" xlink:href="MG970989" xlink:type="simple">MG970989</ext-link></td><td rowspan="1" colspan="1"><ext-link xmlns:xlink="http://www.w3.org/1999/xlink" ext-link-type="gen" xlink:href="MG971071" xlink:type="simple">MG971071</ext-link></td><td rowspan="1" colspan="1"><ext-link xmlns:xlink="http://www.w3.org/1999/xlink" ext-link-type="gen" xlink:href="MG971144" xlink:type="simple">MG971144</ext-link></td><td rowspan="1" colspan="1"><ext-link xmlns:xlink="http://www.w3.org/1999/xlink" ext-link-type="gen" xlink:href="MG971196" xlink:type="simple">MG971196</ext-link></td></tr><tr><td rowspan="1" colspan="1">5902</td><td rowspan="1" colspan="1">Timor, Indonesia</td><td rowspan="1" colspan="1"><ext-link xmlns:xlink="http://www.w3.org/1999/xlink" ext-link-type="gen" xlink:href="MG970844" xlink:type="simple">MG970844</ext-link></td><td rowspan="1" colspan="1"><ext-link xmlns:xlink="http://www.w3.org/1999/xlink" ext-link-type="gen" xlink:href="MG970924" xlink:type="simple">MG970924</ext-link></td><td rowspan="1" colspan="1"><ext-link xmlns:xlink="http://www.w3.org/1999/xlink" ext-link-type="gen" xlink:href="MG970990" xlink:type="simple">MG970990</ext-link></td><td rowspan="1" colspan="1"/><td rowspan="1" colspan="1"/><td rowspan="1" colspan="1"/></tr><tr><td rowspan="3" colspan="1">
                  <bold><italic><tp:taxon-name><tp:taxon-name-part taxon-name-part-type="genus" reg="Wallaconchis">W.</tp:taxon-name-part> <tp:taxon-name-part taxon-name-part-type="species" reg="achleitneri">achleitneri</tp:taxon-name-part></tp:taxon-name></italic></bold>
                </td><td rowspan="1" colspan="1">2645</td><td rowspan="1" colspan="1">Queensland, Australia</td><td rowspan="1" colspan="1"><ext-link xmlns:xlink="http://www.w3.org/1999/xlink" ext-link-type="gen" xlink:href="MG970845" xlink:type="simple">MG970845</ext-link></td><td rowspan="1" colspan="1"><ext-link xmlns:xlink="http://www.w3.org/1999/xlink" ext-link-type="gen" xlink:href="MG970925" xlink:type="simple">MG970925</ext-link></td><td rowspan="1" colspan="1"><ext-link xmlns:xlink="http://www.w3.org/1999/xlink" ext-link-type="gen" xlink:href="MG970991" xlink:type="simple">MG970991</ext-link></td><td rowspan="1" colspan="1"><ext-link xmlns:xlink="http://www.w3.org/1999/xlink" ext-link-type="gen" xlink:href="MG971072" xlink:type="simple">MG971072</ext-link></td><td rowspan="1" colspan="1"><ext-link xmlns:xlink="http://www.w3.org/1999/xlink" ext-link-type="gen" xlink:href="MG971145" xlink:type="simple">MG971145</ext-link></td><td rowspan="1" colspan="1"><ext-link xmlns:xlink="http://www.w3.org/1999/xlink" ext-link-type="gen" xlink:href="MG971197" xlink:type="simple">MG971197</ext-link></td></tr><tr><td rowspan="1" colspan="1">3534 H</td><td rowspan="1" colspan="1">Queensland, Australia</td><td rowspan="1" colspan="1"><ext-link xmlns:xlink="http://www.w3.org/1999/xlink" ext-link-type="gen" xlink:href="MG970846" xlink:type="simple">MG970846</ext-link></td><td rowspan="1" colspan="1"><ext-link xmlns:xlink="http://www.w3.org/1999/xlink" ext-link-type="gen" xlink:href="MG970926" xlink:type="simple">MG970926</ext-link></td><td rowspan="1" colspan="1"><ext-link xmlns:xlink="http://www.w3.org/1999/xlink" ext-link-type="gen" xlink:href="MG970992" xlink:type="simple">MG970992</ext-link></td><td rowspan="1" colspan="1"><ext-link xmlns:xlink="http://www.w3.org/1999/xlink" ext-link-type="gen" xlink:href="MG971073" xlink:type="simple">MG971073</ext-link></td><td rowspan="1" colspan="1"><ext-link xmlns:xlink="http://www.w3.org/1999/xlink" ext-link-type="gen" xlink:href="MG971146" xlink:type="simple">MG971146</ext-link></td><td rowspan="1" colspan="1"><ext-link xmlns:xlink="http://www.w3.org/1999/xlink" ext-link-type="gen" xlink:href="MG971198" xlink:type="simple">MG971198</ext-link></td></tr><tr><td rowspan="1" colspan="1">3535</td><td rowspan="1" colspan="1">Queensland, Australia</td><td rowspan="1" colspan="1"><ext-link xmlns:xlink="http://www.w3.org/1999/xlink" ext-link-type="gen" xlink:href="MG970847" xlink:type="simple">MG970847</ext-link></td><td rowspan="1" colspan="1"><ext-link xmlns:xlink="http://www.w3.org/1999/xlink" ext-link-type="gen" xlink:href="MG970927" xlink:type="simple">MG970927</ext-link></td><td rowspan="1" colspan="1"><ext-link xmlns:xlink="http://www.w3.org/1999/xlink" ext-link-type="gen" xlink:href="MG970993" xlink:type="simple">MG970993</ext-link></td><td rowspan="1" colspan="1"><ext-link xmlns:xlink="http://www.w3.org/1999/xlink" ext-link-type="gen" xlink:href="MG971074" xlink:type="simple">MG971074</ext-link></td><td rowspan="1" colspan="1"><ext-link xmlns:xlink="http://www.w3.org/1999/xlink" ext-link-type="gen" xlink:href="MG971147" xlink:type="simple">MG971147</ext-link></td><td rowspan="1" colspan="1"><ext-link xmlns:xlink="http://www.w3.org/1999/xlink" ext-link-type="gen" xlink:href="MG971199" xlink:type="simple">MG971199</ext-link></td></tr><tr><td rowspan="12" colspan="1">
                  <bold><italic><tp:taxon-name><tp:taxon-name-part taxon-name-part-type="genus" reg="Wallaconchis">W.</tp:taxon-name-part> <tp:taxon-name-part taxon-name-part-type="species" reg="comendadori">comendadori</tp:taxon-name-part></tp:taxon-name></italic></bold>
                </td><td rowspan="1" colspan="1">2315</td><td rowspan="1" colspan="1">Sulawesi, Indonesia</td><td rowspan="1" colspan="1"><ext-link xmlns:xlink="http://www.w3.org/1999/xlink" ext-link-type="gen" xlink:href="MG970848" xlink:type="simple">MG970848</ext-link></td><td rowspan="1" colspan="1"><ext-link xmlns:xlink="http://www.w3.org/1999/xlink" ext-link-type="gen" xlink:href="MG970928" xlink:type="simple">MG970928</ext-link></td><td rowspan="1" colspan="1"><ext-link xmlns:xlink="http://www.w3.org/1999/xlink" ext-link-type="gen" xlink:href="MG970994" xlink:type="simple">MG970994</ext-link></td><td rowspan="1" colspan="1"/><td rowspan="1" colspan="1"/><td rowspan="1" colspan="1"/></tr><tr><td rowspan="1" colspan="1">2725</td><td rowspan="1" colspan="1">Ambon, Indonesia</td><td rowspan="1" colspan="1"><ext-link xmlns:xlink="http://www.w3.org/1999/xlink" ext-link-type="gen" xlink:href="MG970849" xlink:type="simple">MG970849</ext-link></td><td rowspan="1" colspan="1"/><td rowspan="1" colspan="1"/><td rowspan="1" colspan="1"><ext-link xmlns:xlink="http://www.w3.org/1999/xlink" ext-link-type="gen" xlink:href="MG971075" xlink:type="simple">MG971075</ext-link></td><td rowspan="1" colspan="1"><ext-link xmlns:xlink="http://www.w3.org/1999/xlink" ext-link-type="gen" xlink:href="MG971148" xlink:type="simple">MG971148</ext-link></td><td rowspan="1" colspan="1"><ext-link xmlns:xlink="http://www.w3.org/1999/xlink" ext-link-type="gen" xlink:href="MG971200" xlink:type="simple">MG971200</ext-link></td></tr><tr><td rowspan="1" colspan="1">3539</td><td rowspan="1" colspan="1">Ambon, Indonesia</td><td rowspan="1" colspan="1"><ext-link xmlns:xlink="http://www.w3.org/1999/xlink" ext-link-type="gen" xlink:href="MG970850" xlink:type="simple">MG970850</ext-link></td><td rowspan="1" colspan="1"><ext-link xmlns:xlink="http://www.w3.org/1999/xlink" ext-link-type="gen" xlink:href="MG970929" xlink:type="simple">MG970929</ext-link></td><td rowspan="1" colspan="1"><ext-link xmlns:xlink="http://www.w3.org/1999/xlink" ext-link-type="gen" xlink:href="MG970995" xlink:type="simple">MG970995</ext-link></td><td rowspan="1" colspan="1"><ext-link xmlns:xlink="http://www.w3.org/1999/xlink" ext-link-type="gen" xlink:href="MG971076" xlink:type="simple">MG971076</ext-link></td><td rowspan="1" colspan="1"><ext-link xmlns:xlink="http://www.w3.org/1999/xlink" ext-link-type="gen" xlink:href="MG971149" xlink:type="simple">MG971149</ext-link></td><td rowspan="1" colspan="1"><ext-link xmlns:xlink="http://www.w3.org/1999/xlink" ext-link-type="gen" xlink:href="MG971201" xlink:type="simple">MG971201</ext-link></td></tr><tr><td rowspan="1" colspan="1">2983</td><td rowspan="1" colspan="1">Lombok, Indonesia</td><td rowspan="1" colspan="1"><ext-link xmlns:xlink="http://www.w3.org/1999/xlink" ext-link-type="gen" xlink:href="MG970851" xlink:type="simple">MG970851</ext-link></td><td rowspan="1" colspan="1"/><td rowspan="1" colspan="1"/><td rowspan="1" colspan="1"/><td rowspan="1" colspan="1"/><td rowspan="1" colspan="1"/></tr><tr><td rowspan="1" colspan="1">2985</td><td rowspan="1" colspan="1">Lombok, Indonesia</td><td rowspan="1" colspan="1"><ext-link xmlns:xlink="http://www.w3.org/1999/xlink" ext-link-type="gen" xlink:href="MG970852" xlink:type="simple">MG970852</ext-link></td><td rowspan="1" colspan="1"><ext-link xmlns:xlink="http://www.w3.org/1999/xlink" ext-link-type="gen" xlink:href="MG970930" xlink:type="simple">MG970930</ext-link></td><td rowspan="1" colspan="1"><ext-link xmlns:xlink="http://www.w3.org/1999/xlink" ext-link-type="gen" xlink:href="MG970996" xlink:type="simple">MG970996</ext-link></td><td rowspan="1" colspan="1"/><td rowspan="1" colspan="1"/><td rowspan="1" colspan="1"/></tr><tr><td rowspan="1" colspan="1">3131</td><td rowspan="1" colspan="1">Bali, Indonesia</td><td rowspan="1" colspan="1"><ext-link xmlns:xlink="http://www.w3.org/1999/xlink" ext-link-type="gen" xlink:href="MG970853" xlink:type="simple">MG970853</ext-link></td><td rowspan="1" colspan="1"/><td rowspan="1" colspan="1"/><td rowspan="1" colspan="1"/><td rowspan="1" colspan="1"/><td rowspan="1" colspan="1"/></tr><tr><td rowspan="1" colspan="1">3133</td><td rowspan="1" colspan="1">Bali, Indonesia</td><td rowspan="1" colspan="1"><ext-link xmlns:xlink="http://www.w3.org/1999/xlink" ext-link-type="gen" xlink:href="MG970854" xlink:type="simple">MG970854</ext-link></td><td rowspan="1" colspan="1"><ext-link xmlns:xlink="http://www.w3.org/1999/xlink" ext-link-type="gen" xlink:href="MG970931" xlink:type="simple">MG970931</ext-link></td><td rowspan="1" colspan="1"><ext-link xmlns:xlink="http://www.w3.org/1999/xlink" ext-link-type="gen" xlink:href="MG970997" xlink:type="simple">MG970997</ext-link></td><td rowspan="1" colspan="1"/><td rowspan="1" colspan="1"/><td rowspan="1" colspan="1"/></tr><tr><td rowspan="1" colspan="1">3626 H</td><td rowspan="1" colspan="1">Bohol, Philippines</td><td rowspan="1" colspan="1"><ext-link xmlns:xlink="http://www.w3.org/1999/xlink" ext-link-type="gen" xlink:href="MG970855" xlink:type="simple">MG970855</ext-link></td><td rowspan="1" colspan="1"><ext-link xmlns:xlink="http://www.w3.org/1999/xlink" ext-link-type="gen" xlink:href="MG970932" xlink:type="simple">MG970932</ext-link></td><td rowspan="1" colspan="1"><ext-link xmlns:xlink="http://www.w3.org/1999/xlink" ext-link-type="gen" xlink:href="MG970998" xlink:type="simple">MG970998</ext-link></td><td rowspan="1" colspan="1"><ext-link xmlns:xlink="http://www.w3.org/1999/xlink" ext-link-type="gen" xlink:href="MG971077" xlink:type="simple">MG971077</ext-link></td><td rowspan="1" colspan="1"><ext-link xmlns:xlink="http://www.w3.org/1999/xlink" ext-link-type="gen" xlink:href="MG971150" xlink:type="simple">MG971150</ext-link></td><td rowspan="1" colspan="1"><ext-link xmlns:xlink="http://www.w3.org/1999/xlink" ext-link-type="gen" xlink:href="MG971202" xlink:type="simple">MG971202</ext-link></td></tr><tr><td rowspan="1" colspan="1">3385</td><td rowspan="1" colspan="1">Bohol, Philippines</td><td rowspan="1" colspan="1"><ext-link xmlns:xlink="http://www.w3.org/1999/xlink" ext-link-type="gen" xlink:href="MG970856" xlink:type="simple">MG970856</ext-link></td><td rowspan="1" colspan="1"/><td rowspan="1" colspan="1"/><td rowspan="1" colspan="1"/><td rowspan="1" colspan="1"/><td rowspan="1" colspan="1"/></tr><tr><td rowspan="1" colspan="1">3400</td><td rowspan="1" colspan="1">Bohol, Philippines</td><td rowspan="1" colspan="1"><ext-link xmlns:xlink="http://www.w3.org/1999/xlink" ext-link-type="gen" xlink:href="MG970857" xlink:type="simple">MG970857</ext-link></td><td rowspan="1" colspan="1"><ext-link xmlns:xlink="http://www.w3.org/1999/xlink" ext-link-type="gen" xlink:href="MG970933" xlink:type="simple">MG970933</ext-link></td><td rowspan="1" colspan="1"><ext-link xmlns:xlink="http://www.w3.org/1999/xlink" ext-link-type="gen" xlink:href="MG970999" xlink:type="simple">MG970999</ext-link></td><td rowspan="1" colspan="1"><ext-link xmlns:xlink="http://www.w3.org/1999/xlink" ext-link-type="gen" xlink:href="MG971078" xlink:type="simple">MG971078</ext-link></td><td rowspan="1" colspan="1"><ext-link xmlns:xlink="http://www.w3.org/1999/xlink" ext-link-type="gen" xlink:href="MG971151" xlink:type="simple">MG971151</ext-link></td><td rowspan="1" colspan="1"><ext-link xmlns:xlink="http://www.w3.org/1999/xlink" ext-link-type="gen" xlink:href="MG971203" xlink:type="simple">MG971203</ext-link></td></tr><tr><td rowspan="1" colspan="1">3627</td><td rowspan="1" colspan="1">Bohol, Philippines</td><td rowspan="1" colspan="1"><ext-link xmlns:xlink="http://www.w3.org/1999/xlink" ext-link-type="gen" xlink:href="MG970858" xlink:type="simple">MG970858</ext-link></td><td rowspan="1" colspan="1"/><td rowspan="1" colspan="1"/><td rowspan="1" colspan="1"><ext-link xmlns:xlink="http://www.w3.org/1999/xlink" ext-link-type="gen" xlink:href="MG971079" xlink:type="simple">MG971079</ext-link></td><td rowspan="1" colspan="1"><ext-link xmlns:xlink="http://www.w3.org/1999/xlink" ext-link-type="gen" xlink:href="MG971152" xlink:type="simple">MG971152</ext-link></td><td rowspan="1" colspan="1"/></tr><tr><td rowspan="1" colspan="1">3630</td><td rowspan="1" colspan="1">Bohol, Philippines</td><td rowspan="1" colspan="1"><ext-link xmlns:xlink="http://www.w3.org/1999/xlink" ext-link-type="gen" xlink:href="MG970859" xlink:type="simple">MG970859</ext-link></td><td rowspan="1" colspan="1"/><td rowspan="1" colspan="1"/><td rowspan="1" colspan="1"><ext-link xmlns:xlink="http://www.w3.org/1999/xlink" ext-link-type="gen" xlink:href="MG971080" xlink:type="simple">MG971080</ext-link></td><td rowspan="1" colspan="1"><ext-link xmlns:xlink="http://www.w3.org/1999/xlink" ext-link-type="gen" xlink:href="MG971153" xlink:type="simple">MG971153</ext-link></td><td rowspan="1" colspan="1"/></tr><tr><td rowspan="17" colspan="1">
                  <bold><italic><tp:taxon-name><tp:taxon-name-part taxon-name-part-type="genus" reg="Wallaconchis">W.</tp:taxon-name-part> <tp:taxon-name-part taxon-name-part-type="species" reg="melanesiensis">melanesiensis</tp:taxon-name-part></tp:taxon-name></italic></bold> unit #1</td><td rowspan="1" colspan="1">2202</td><td rowspan="1" colspan="1">Sulawesi, Indonesia</td><td rowspan="1" colspan="1"><ext-link xmlns:xlink="http://www.w3.org/1999/xlink" ext-link-type="gen" xlink:href="MG970860" xlink:type="simple">MG970860</ext-link></td><td rowspan="1" colspan="1"/><td rowspan="1" colspan="1"/><td rowspan="1" colspan="1"/><td rowspan="1" colspan="1"/><td rowspan="1" colspan="1"/></tr><tr><td rowspan="1" colspan="1">2215</td><td rowspan="1" colspan="1">Sulawesi, Indonesia</td><td rowspan="1" colspan="1"><ext-link xmlns:xlink="http://www.w3.org/1999/xlink" ext-link-type="gen" xlink:href="MG970861" xlink:type="simple">MG970861</ext-link></td><td rowspan="1" colspan="1"><ext-link xmlns:xlink="http://www.w3.org/1999/xlink" ext-link-type="gen" xlink:href="MG970934" xlink:type="simple">MG970934</ext-link></td><td rowspan="1" colspan="1"><ext-link xmlns:xlink="http://www.w3.org/1999/xlink" ext-link-type="gen" xlink:href="MG971000" xlink:type="simple">MG971000</ext-link></td><td rowspan="1" colspan="1"/><td rowspan="1" colspan="1"/><td rowspan="1" colspan="1"/></tr><tr><td rowspan="1" colspan="1">2732</td><td rowspan="1" colspan="1">Ambon, Indonesia</td><td rowspan="1" colspan="1"><ext-link xmlns:xlink="http://www.w3.org/1999/xlink" ext-link-type="gen" xlink:href="MG970862" xlink:type="simple">MG970862</ext-link></td><td rowspan="1" colspan="1"><ext-link xmlns:xlink="http://www.w3.org/1999/xlink" ext-link-type="gen" xlink:href="MG970935" xlink:type="simple">MG970935</ext-link></td><td rowspan="1" colspan="1"><ext-link xmlns:xlink="http://www.w3.org/1999/xlink" ext-link-type="gen" xlink:href="MG971001" xlink:type="simple">MG971001</ext-link></td><td rowspan="1" colspan="1"/><td rowspan="1" colspan="1"/><td rowspan="1" colspan="1"/></tr><tr><td rowspan="1" colspan="1">2733</td><td rowspan="1" colspan="1">Ambon, Indonesia</td><td rowspan="1" colspan="1"><ext-link xmlns:xlink="http://www.w3.org/1999/xlink" ext-link-type="gen" xlink:href="MG970863" xlink:type="simple">MG970863</ext-link></td><td rowspan="1" colspan="1"/><td rowspan="1" colspan="1"/><td rowspan="1" colspan="1"/><td rowspan="1" colspan="1"/><td rowspan="1" colspan="1"/></tr><tr><td rowspan="1" colspan="1">2735</td><td rowspan="1" colspan="1">Ambon, Indonesia</td><td rowspan="1" colspan="1"><ext-link xmlns:xlink="http://www.w3.org/1999/xlink" ext-link-type="gen" xlink:href="MG970864" xlink:type="simple">MG970864</ext-link></td><td rowspan="1" colspan="1"><ext-link xmlns:xlink="http://www.w3.org/1999/xlink" ext-link-type="gen" xlink:href="MG970936" xlink:type="simple">MG970936</ext-link></td><td rowspan="1" colspan="1"><ext-link xmlns:xlink="http://www.w3.org/1999/xlink" ext-link-type="gen" xlink:href="MG971002" xlink:type="simple">MG971002</ext-link></td><td rowspan="1" colspan="1"/><td rowspan="1" colspan="1"/><td rowspan="1" colspan="1"/></tr><tr><td rowspan="1" colspan="1">5065</td><td rowspan="1" colspan="1">Halmahera, Indonesia</td><td rowspan="1" colspan="1"><ext-link xmlns:xlink="http://www.w3.org/1999/xlink" ext-link-type="gen" xlink:href="MG970865" xlink:type="simple">MG970865</ext-link></td><td rowspan="1" colspan="1"><ext-link xmlns:xlink="http://www.w3.org/1999/xlink" ext-link-type="gen" xlink:href="MG970937" xlink:type="simple">MG970937</ext-link></td><td rowspan="1" colspan="1"><ext-link xmlns:xlink="http://www.w3.org/1999/xlink" ext-link-type="gen" xlink:href="MG971003" xlink:type="simple">MG971003</ext-link></td><td rowspan="1" colspan="1"/><td rowspan="1" colspan="1"/><td rowspan="1" colspan="1"/></tr><tr><td rowspan="1" colspan="1">5026</td><td rowspan="1" colspan="1">Halmahera, Indonesia</td><td rowspan="1" colspan="1"><ext-link xmlns:xlink="http://www.w3.org/1999/xlink" ext-link-type="gen" xlink:href="MG970866" xlink:type="simple">MG970866</ext-link></td><td rowspan="1" colspan="1"><ext-link xmlns:xlink="http://www.w3.org/1999/xlink" ext-link-type="gen" xlink:href="MG970938" xlink:type="simple">MG970938</ext-link></td><td rowspan="1" colspan="1"><ext-link xmlns:xlink="http://www.w3.org/1999/xlink" ext-link-type="gen" xlink:href="MG971004" xlink:type="simple">MG971004</ext-link></td><td rowspan="1" colspan="1"/><td rowspan="1" colspan="1"/><td rowspan="1" colspan="1"/></tr><tr><td rowspan="1" colspan="1">5131</td><td rowspan="1" colspan="1">Halmahera, Indonesia</td><td rowspan="1" colspan="1"><ext-link xmlns:xlink="http://www.w3.org/1999/xlink" ext-link-type="gen" xlink:href="MG970867" xlink:type="simple">MG970867</ext-link></td><td rowspan="1" colspan="1"/><td rowspan="1" colspan="1"/><td rowspan="1" colspan="1"/><td rowspan="1" colspan="1"/><td rowspan="1" colspan="1"/></tr><tr><td rowspan="1" colspan="1">5132</td><td rowspan="1" colspan="1">Halmahera, Indonesia</td><td rowspan="1" colspan="1"><ext-link xmlns:xlink="http://www.w3.org/1999/xlink" ext-link-type="gen" xlink:href="MG970868" xlink:type="simple">MG970868</ext-link></td><td rowspan="1" colspan="1"/><td rowspan="1" colspan="1"/><td rowspan="1" colspan="1"/><td rowspan="1" colspan="1"/><td rowspan="1" colspan="1"/></tr><tr><td rowspan="1" colspan="1">5133</td><td rowspan="1" colspan="1">Halmahera, Indonesia</td><td rowspan="1" colspan="1"><ext-link xmlns:xlink="http://www.w3.org/1999/xlink" ext-link-type="gen" xlink:href="MG970869" xlink:type="simple">MG970869</ext-link></td><td rowspan="1" colspan="1"/><td rowspan="1" colspan="1"/><td rowspan="1" colspan="1"/><td rowspan="1" colspan="1"/><td rowspan="1" colspan="1"/></tr><tr><td rowspan="1" colspan="1">5417 H</td><td rowspan="1" colspan="1">Papua New Guinea</td><td rowspan="1" colspan="1"><ext-link xmlns:xlink="http://www.w3.org/1999/xlink" ext-link-type="gen" xlink:href="MG970870" xlink:type="simple">MG970870</ext-link></td><td rowspan="1" colspan="1"><ext-link xmlns:xlink="http://www.w3.org/1999/xlink" ext-link-type="gen" xlink:href="MG970939" xlink:type="simple">MG970939</ext-link></td><td rowspan="1" colspan="1"><ext-link xmlns:xlink="http://www.w3.org/1999/xlink" ext-link-type="gen" xlink:href="MG971005" xlink:type="simple">MG971005</ext-link></td><td rowspan="1" colspan="1"><ext-link xmlns:xlink="http://www.w3.org/1999/xlink" ext-link-type="gen" xlink:href="MG971081" xlink:type="simple">MG971081</ext-link></td><td rowspan="1" colspan="1"><ext-link xmlns:xlink="http://www.w3.org/1999/xlink" ext-link-type="gen" xlink:href="MG971154" xlink:type="simple">MG971154</ext-link></td><td rowspan="1" colspan="1"><ext-link xmlns:xlink="http://www.w3.org/1999/xlink" ext-link-type="gen" xlink:href="MG971204" xlink:type="simple">MG971204</ext-link></td></tr><tr><td rowspan="1" colspan="1">5421</td><td rowspan="1" colspan="1">Papua New Guinea</td><td rowspan="1" colspan="1"><ext-link xmlns:xlink="http://www.w3.org/1999/xlink" ext-link-type="gen" xlink:href="MG970871" xlink:type="simple">MG970871</ext-link></td><td rowspan="1" colspan="1"/><td rowspan="1" colspan="1"/><td rowspan="1" colspan="1"><ext-link xmlns:xlink="http://www.w3.org/1999/xlink" ext-link-type="gen" xlink:href="MG971082" xlink:type="simple">MG971082</ext-link></td><td rowspan="1" colspan="1"><ext-link xmlns:xlink="http://www.w3.org/1999/xlink" ext-link-type="gen" xlink:href="MG971155" xlink:type="simple">MG971155</ext-link></td><td rowspan="1" colspan="1"/></tr><tr><td rowspan="1" colspan="1">5446</td><td rowspan="1" colspan="1">Papua New Guinea</td><td rowspan="1" colspan="1"><ext-link xmlns:xlink="http://www.w3.org/1999/xlink" ext-link-type="gen" xlink:href="MG970872" xlink:type="simple">MG970872</ext-link></td><td rowspan="1" colspan="1"><ext-link xmlns:xlink="http://www.w3.org/1999/xlink" ext-link-type="gen" xlink:href="MG970940" xlink:type="simple">MG970940</ext-link></td><td rowspan="1" colspan="1"><ext-link xmlns:xlink="http://www.w3.org/1999/xlink" ext-link-type="gen" xlink:href="MG971006" xlink:type="simple">MG971006</ext-link></td><td rowspan="1" colspan="1"><ext-link xmlns:xlink="http://www.w3.org/1999/xlink" ext-link-type="gen" xlink:href="MG971083" xlink:type="simple">MG971083</ext-link></td><td rowspan="1" colspan="1"><ext-link xmlns:xlink="http://www.w3.org/1999/xlink" ext-link-type="gen" xlink:href="MG971156" xlink:type="simple">MG971156</ext-link></td><td rowspan="1" colspan="1"><ext-link xmlns:xlink="http://www.w3.org/1999/xlink" ext-link-type="gen" xlink:href="MG971205" xlink:type="simple">MG971205</ext-link></td></tr><tr><td rowspan="1" colspan="1">5483</td><td rowspan="1" colspan="1">Vanuatu</td><td rowspan="1" colspan="1"><ext-link xmlns:xlink="http://www.w3.org/1999/xlink" ext-link-type="gen" xlink:href="MG970873" xlink:type="simple">MG970873</ext-link></td><td rowspan="1" colspan="1"><ext-link xmlns:xlink="http://www.w3.org/1999/xlink" ext-link-type="gen" xlink:href="MG970941" xlink:type="simple">MG970941</ext-link></td><td rowspan="1" colspan="1"><ext-link xmlns:xlink="http://www.w3.org/1999/xlink" ext-link-type="gen" xlink:href="MG971007" xlink:type="simple">MG971007</ext-link></td><td rowspan="1" colspan="1"><ext-link xmlns:xlink="http://www.w3.org/1999/xlink" ext-link-type="gen" xlink:href="MG971084" xlink:type="simple">MG971084</ext-link></td><td rowspan="1" colspan="1"><ext-link xmlns:xlink="http://www.w3.org/1999/xlink" ext-link-type="gen" xlink:href="MG971157" xlink:type="simple">MG971157</ext-link></td><td rowspan="1" colspan="1"><ext-link xmlns:xlink="http://www.w3.org/1999/xlink" ext-link-type="gen" xlink:href="MG971206" xlink:type="simple">MG971206</ext-link></td></tr><tr><td rowspan="1" colspan="1">5484</td><td rowspan="1" colspan="1">Vanuatu</td><td rowspan="1" colspan="1"><ext-link xmlns:xlink="http://www.w3.org/1999/xlink" ext-link-type="gen" xlink:href="MG970874" xlink:type="simple">MG970874</ext-link></td><td rowspan="1" colspan="1"><ext-link xmlns:xlink="http://www.w3.org/1999/xlink" ext-link-type="gen" xlink:href="MG970942" xlink:type="simple">MG970942</ext-link></td><td rowspan="1" colspan="1"><ext-link xmlns:xlink="http://www.w3.org/1999/xlink" ext-link-type="gen" xlink:href="MG971008" xlink:type="simple">MG971008</ext-link></td><td rowspan="1" colspan="1"><ext-link xmlns:xlink="http://www.w3.org/1999/xlink" ext-link-type="gen" xlink:href="MG971085" xlink:type="simple">MG971085</ext-link></td><td rowspan="1" colspan="1"><ext-link xmlns:xlink="http://www.w3.org/1999/xlink" ext-link-type="gen" xlink:href="MG971158" xlink:type="simple">MG971158</ext-link></td><td rowspan="1" colspan="1"><ext-link xmlns:xlink="http://www.w3.org/1999/xlink" ext-link-type="gen" xlink:href="MG971207" xlink:type="simple">MG971207</ext-link></td></tr><tr><td rowspan="1" colspan="1">6089</td><td rowspan="1" colspan="1">New Ireland, PNG</td><td rowspan="1" colspan="1"><ext-link xmlns:xlink="http://www.w3.org/1999/xlink" ext-link-type="gen" xlink:href="MG970875" xlink:type="simple">MG970875</ext-link></td><td rowspan="1" colspan="1"/><td rowspan="1" colspan="1"/><td rowspan="1" colspan="1"/><td rowspan="1" colspan="1"/><td rowspan="1" colspan="1"/></tr><tr><td rowspan="1" colspan="1">6090</td><td rowspan="1" colspan="1">New Ireland, PNG</td><td rowspan="1" colspan="1"><ext-link xmlns:xlink="http://www.w3.org/1999/xlink" ext-link-type="gen" xlink:href="MG970876" xlink:type="simple">MG970876</ext-link></td><td rowspan="1" colspan="1"/><td rowspan="1" colspan="1"/><td rowspan="1" colspan="1"><ext-link xmlns:xlink="http://www.w3.org/1999/xlink" ext-link-type="gen" xlink:href="MG971086" xlink:type="simple">MG971086</ext-link></td><td rowspan="1" colspan="1"><ext-link xmlns:xlink="http://www.w3.org/1999/xlink" ext-link-type="gen" xlink:href="MG971159" xlink:type="simple">MG971159</ext-link></td><td rowspan="1" colspan="1"/></tr><tr><td rowspan="1" colspan="1">
                  <bold><italic><tp:taxon-name><tp:taxon-name-part taxon-name-part-type="genus" reg="Wallaconchis">W.</tp:taxon-name-part> <tp:taxon-name-part taxon-name-part-type="species" reg="melanesiensis">melanesiensis</tp:taxon-name-part></tp:taxon-name></italic></bold> unit #2</td><td rowspan="1" colspan="1">2963</td><td rowspan="1" colspan="1">Lombok, Indonesia</td><td rowspan="1" colspan="1"><ext-link xmlns:xlink="http://www.w3.org/1999/xlink" ext-link-type="gen" xlink:href="MG970877" xlink:type="simple">MG970877</ext-link></td><td rowspan="1" colspan="1"><ext-link xmlns:xlink="http://www.w3.org/1999/xlink" ext-link-type="gen" xlink:href="MG970943" xlink:type="simple">MG970943</ext-link></td><td rowspan="1" colspan="1"><ext-link xmlns:xlink="http://www.w3.org/1999/xlink" ext-link-type="gen" xlink:href="MG971009" xlink:type="simple">MG971009</ext-link></td><td rowspan="1" colspan="1"><ext-link xmlns:xlink="http://www.w3.org/1999/xlink" ext-link-type="gen" xlink:href="MG971087" xlink:type="simple">MG971087</ext-link></td><td rowspan="1" colspan="1"><ext-link xmlns:xlink="http://www.w3.org/1999/xlink" ext-link-type="gen" xlink:href="MG971160" xlink:type="simple">MG971160</ext-link></td><td rowspan="1" colspan="1"><ext-link xmlns:xlink="http://www.w3.org/1999/xlink" ext-link-type="gen" xlink:href="MG971208" xlink:type="simple">MG971208</ext-link></td></tr><tr><td rowspan="1" colspan="1">
                  <italic><tp:taxon-name><tp:taxon-name-part taxon-name-part-type="genus" reg="Platevindex">Platevindex</tp:taxon-name-part> <tp:taxon-name-part taxon-name-part-type="species" reg="luteum">luteum</tp:taxon-name-part></tp:taxon-name></italic>
                </td><td rowspan="1" colspan="1"/><td rowspan="1" colspan="1">Singapore</td><td rowspan="1" colspan="1"><ext-link xmlns:xlink="http://www.w3.org/1999/xlink" ext-link-type="gen" xlink:href="MG958714" xlink:type="simple">MG958714</ext-link></td><td rowspan="1" colspan="1"><ext-link xmlns:xlink="http://www.w3.org/1999/xlink" ext-link-type="gen" xlink:href="MG958716" xlink:type="simple">MG958716</ext-link></td><td rowspan="1" colspan="1"><ext-link xmlns:xlink="http://www.w3.org/1999/xlink" ext-link-type="gen" xlink:href="MG971010" xlink:type="simple">MG971010</ext-link></td><td rowspan="1" colspan="1"><ext-link xmlns:xlink="http://www.w3.org/1999/xlink" ext-link-type="gen" xlink:href="MG971088" xlink:type="simple">MG971088</ext-link></td><td rowspan="1" colspan="1"><ext-link xmlns:xlink="http://www.w3.org/1999/xlink" ext-link-type="gen" xlink:href="MG958718" xlink:type="simple">MG958718</ext-link></td><td rowspan="1" colspan="1"><ext-link xmlns:xlink="http://www.w3.org/1999/xlink" ext-link-type="gen" xlink:href="MG958888" xlink:type="simple">MG958888</ext-link></td></tr><tr><td rowspan="1" colspan="1">
                  <italic><tp:taxon-name><tp:taxon-name-part taxon-name-part-type="genus" reg="Peronina">Peronina</tp:taxon-name-part> <tp:taxon-name-part taxon-name-part-type="species" reg="tenera">tenera</tp:taxon-name-part></tp:taxon-name></italic>
                </td><td rowspan="1" colspan="1"/><td rowspan="1" colspan="1">Peninsular Malaysia</td><td rowspan="1" colspan="1"><ext-link xmlns:xlink="http://www.w3.org/1999/xlink" ext-link-type="gen" xlink:href="MG958740" xlink:type="simple">MG958740</ext-link></td><td rowspan="1" colspan="1"><ext-link xmlns:xlink="http://www.w3.org/1999/xlink" ext-link-type="gen" xlink:href="MG958796" xlink:type="simple">MG958796</ext-link></td><td rowspan="1" colspan="1"><ext-link xmlns:xlink="http://www.w3.org/1999/xlink" ext-link-type="gen" xlink:href="MG971011" xlink:type="simple">MG971011</ext-link></td><td rowspan="1" colspan="1"/><td rowspan="1" colspan="1"/><td rowspan="1" colspan="1"/></tr><tr><td rowspan="1" colspan="1">
                  <italic><tp:taxon-name><tp:taxon-name-part taxon-name-part-type="genus" reg="Onchidina">Onchidina</tp:taxon-name-part> <tp:taxon-name-part taxon-name-part-type="species" reg="australis">australis</tp:taxon-name-part></tp:taxon-name></italic>
                </td><td rowspan="1" colspan="1"/><td rowspan="1" colspan="1">New South Wales, Australia</td><td rowspan="1" colspan="1"><ext-link xmlns:xlink="http://www.w3.org/1999/xlink" ext-link-type="gen" xlink:href="KX179548" xlink:type="simple">KX179548</ext-link></td><td rowspan="1" colspan="1"><ext-link xmlns:xlink="http://www.w3.org/1999/xlink" ext-link-type="gen" xlink:href="KX179561" xlink:type="simple">KX179561</ext-link></td><td rowspan="1" colspan="1"><ext-link xmlns:xlink="http://www.w3.org/1999/xlink" ext-link-type="gen" xlink:href="MG971012" xlink:type="simple">MG971012</ext-link></td><td rowspan="1" colspan="1"><ext-link xmlns:xlink="http://www.w3.org/1999/xlink" ext-link-type="gen" xlink:href="MG971089" xlink:type="simple">MG971089</ext-link></td><td rowspan="1" colspan="1"><ext-link xmlns:xlink="http://www.w3.org/1999/xlink" ext-link-type="gen" xlink:href="MG958719" xlink:type="simple">MG958719</ext-link></td><td rowspan="1" colspan="1"><ext-link xmlns:xlink="http://www.w3.org/1999/xlink" ext-link-type="gen" xlink:href="MG971209" xlink:type="simple">MG971209</ext-link></td></tr><tr><td rowspan="1" colspan="1">
                  <italic><tp:taxon-name><tp:taxon-name-part taxon-name-part-type="genus" reg="Onchidium">Onchidium</tp:taxon-name-part> <tp:taxon-name-part taxon-name-part-type="species" reg="typhae">typhae</tp:taxon-name-part></tp:taxon-name></italic>
                </td><td rowspan="1" colspan="1"/><td rowspan="1" colspan="1">Peninsular Malaysia</td><td rowspan="1" colspan="1"><ext-link xmlns:xlink="http://www.w3.org/1999/xlink" ext-link-type="gen" xlink:href="KX179509" xlink:type="simple">KX179509</ext-link></td><td rowspan="1" colspan="1"><ext-link xmlns:xlink="http://www.w3.org/1999/xlink" ext-link-type="gen" xlink:href="KX179525" xlink:type="simple">KX179525</ext-link></td><td rowspan="1" colspan="1"><ext-link xmlns:xlink="http://www.w3.org/1999/xlink" ext-link-type="gen" xlink:href="MG971013" xlink:type="simple">MG971013</ext-link></td><td rowspan="1" colspan="1"><ext-link xmlns:xlink="http://www.w3.org/1999/xlink" ext-link-type="gen" xlink:href="MG971090" xlink:type="simple">MG971090</ext-link></td><td rowspan="1" colspan="1"><ext-link xmlns:xlink="http://www.w3.org/1999/xlink" ext-link-type="gen" xlink:href="MG958720" xlink:type="simple">MG958720</ext-link></td><td rowspan="1" colspan="1"><ext-link xmlns:xlink="http://www.w3.org/1999/xlink" ext-link-type="gen" xlink:href="MG971210" xlink:type="simple">MG971210</ext-link></td></tr><tr><td rowspan="1" colspan="1">
                  <italic><tp:taxon-name><tp:taxon-name-part taxon-name-part-type="genus" reg="Onchidium">Onchidium</tp:taxon-name-part> <tp:taxon-name-part taxon-name-part-type="species" reg="stuxbergi">stuxbergi</tp:taxon-name-part></tp:taxon-name></italic>
                </td><td rowspan="1" colspan="1"/><td rowspan="1" colspan="1">Vietnam</td><td rowspan="1" colspan="1"><ext-link xmlns:xlink="http://www.w3.org/1999/xlink" ext-link-type="gen" xlink:href="KX179520" xlink:type="simple">KX179520</ext-link></td><td rowspan="1" colspan="1"><ext-link xmlns:xlink="http://www.w3.org/1999/xlink" ext-link-type="gen" xlink:href="KX179537" xlink:type="simple">KX179537</ext-link></td><td rowspan="1" colspan="1"><ext-link xmlns:xlink="http://www.w3.org/1999/xlink" ext-link-type="gen" xlink:href="MG971014" xlink:type="simple">MG971014</ext-link></td><td rowspan="1" colspan="1"><ext-link xmlns:xlink="http://www.w3.org/1999/xlink" ext-link-type="gen" xlink:href="MG971091" xlink:type="simple">MG971091</ext-link></td><td rowspan="1" colspan="1"><ext-link xmlns:xlink="http://www.w3.org/1999/xlink" ext-link-type="gen" xlink:href="MG958721" xlink:type="simple">MG958721</ext-link></td><td rowspan="1" colspan="1"><ext-link xmlns:xlink="http://www.w3.org/1999/xlink" ext-link-type="gen" xlink:href="MG971211" xlink:type="simple">MG971211</ext-link></td></tr><tr><td rowspan="1" colspan="1">
                  <italic><tp:taxon-name><tp:taxon-name-part taxon-name-part-type="genus" reg="Peronia">Peronia</tp:taxon-name-part></tp:taxon-name></italic> sp.</td><td rowspan="1" colspan="1"/><td rowspan="1" colspan="1">Okinawa, Japan</td><td rowspan="1" colspan="1"><ext-link xmlns:xlink="http://www.w3.org/1999/xlink" ext-link-type="gen" xlink:href="HQ660043" xlink:type="simple">HQ660043</ext-link></td><td rowspan="1" colspan="1"><ext-link xmlns:xlink="http://www.w3.org/1999/xlink" ext-link-type="gen" xlink:href="HQ659911" xlink:type="simple">HQ659911</ext-link></td><td rowspan="1" colspan="1"><ext-link xmlns:xlink="http://www.w3.org/1999/xlink" ext-link-type="gen" xlink:href="MG971015" xlink:type="simple">MG971015</ext-link></td><td rowspan="1" colspan="1"/><td rowspan="1" colspan="1"/><td rowspan="1" colspan="1"/></tr><tr><td rowspan="1" colspan="1">
                  <italic><tp:taxon-name><tp:taxon-name-part taxon-name-part-type="genus" reg="Peronia">Peronia</tp:taxon-name-part></tp:taxon-name></italic> sp.</td><td rowspan="1" colspan="1"/><td rowspan="1" colspan="1">Hawaii, USA</td><td rowspan="1" colspan="1"><ext-link xmlns:xlink="http://www.w3.org/1999/xlink" ext-link-type="gen" xlink:href="HQ660038" xlink:type="simple">HQ660038</ext-link></td><td rowspan="1" colspan="1"><ext-link xmlns:xlink="http://www.w3.org/1999/xlink" ext-link-type="gen" xlink:href="HQ659906" xlink:type="simple">HQ659906</ext-link></td><td rowspan="1" colspan="1"><ext-link xmlns:xlink="http://www.w3.org/1999/xlink" ext-link-type="gen" xlink:href="MG971016" xlink:type="simple">MG971016</ext-link></td><td rowspan="1" colspan="1"><ext-link xmlns:xlink="http://www.w3.org/1999/xlink" ext-link-type="gen" xlink:href="MG971092" xlink:type="simple">MG971092</ext-link></td><td rowspan="1" colspan="1"><ext-link xmlns:xlink="http://www.w3.org/1999/xlink" ext-link-type="gen" xlink:href="MG958722" xlink:type="simple">MG958722</ext-link></td><td rowspan="1" colspan="1"><ext-link xmlns:xlink="http://www.w3.org/1999/xlink" ext-link-type="gen" xlink:href="MG971212" xlink:type="simple">MG971212</ext-link></td></tr><tr><td rowspan="1" colspan="1">
                  <italic><tp:taxon-name><tp:taxon-name-part taxon-name-part-type="genus" reg="Onchidella">Onchidella</tp:taxon-name-part> <tp:taxon-name-part taxon-name-part-type="species" reg="floridana">floridana</tp:taxon-name-part></tp:taxon-name></italic>
                </td><td rowspan="1" colspan="1"/><td rowspan="1" colspan="1">Tobago</td><td rowspan="1" colspan="1"><ext-link xmlns:xlink="http://www.w3.org/1999/xlink" ext-link-type="gen" xlink:href="HQ660035" xlink:type="simple">HQ660035</ext-link></td><td rowspan="1" colspan="1"><ext-link xmlns:xlink="http://www.w3.org/1999/xlink" ext-link-type="gen" xlink:href="HQ659903" xlink:type="simple">HQ659903</ext-link></td><td rowspan="1" colspan="1"><ext-link xmlns:xlink="http://www.w3.org/1999/xlink" ext-link-type="gen" xlink:href="MG971017" xlink:type="simple">MG971017</ext-link></td><td rowspan="1" colspan="1"/><td rowspan="1" colspan="1"/><td rowspan="1" colspan="1"/></tr><tr><td rowspan="1" colspan="1">
                  <italic><tp:taxon-name><tp:taxon-name-part taxon-name-part-type="genus" reg="Onchidella">Onchidella</tp:taxon-name-part> <tp:taxon-name-part taxon-name-part-type="species" reg="celtica">celtica</tp:taxon-name-part></tp:taxon-name></italic>
                </td><td rowspan="1" colspan="1"/><td rowspan="1" colspan="1">France</td><td rowspan="1" colspan="1"><ext-link xmlns:xlink="http://www.w3.org/1999/xlink" ext-link-type="gen" xlink:href="MG958715" xlink:type="simple">MG958715</ext-link></td><td rowspan="1" colspan="1"><ext-link xmlns:xlink="http://www.w3.org/1999/xlink" ext-link-type="gen" xlink:href="MG958717" xlink:type="simple">MG958717</ext-link></td><td rowspan="1" colspan="1"><ext-link xmlns:xlink="http://www.w3.org/1999/xlink" ext-link-type="gen" xlink:href="MG971018" xlink:type="simple">MG971018</ext-link></td><td rowspan="1" colspan="1"/><td rowspan="1" colspan="1"/><td rowspan="1" colspan="1"/></tr><tr><td rowspan="1" colspan="1">
                  <italic><tp:taxon-name><tp:taxon-name-part taxon-name-part-type="genus" reg="Onchidella">Onchidella</tp:taxon-name-part> <tp:taxon-name-part taxon-name-part-type="species" reg="patelloide">patelloide</tp:taxon-name-part></tp:taxon-name></italic>
                </td><td rowspan="1" colspan="1"/><td rowspan="1" colspan="1">New South Wales, Australia</td><td rowspan="1" colspan="1"><ext-link xmlns:xlink="http://www.w3.org/1999/xlink" ext-link-type="gen" xlink:href="MG970878" xlink:type="simple">MG970878</ext-link></td><td rowspan="1" colspan="1"><ext-link xmlns:xlink="http://www.w3.org/1999/xlink" ext-link-type="gen" xlink:href="MG970944" xlink:type="simple">MG970944</ext-link></td><td rowspan="1" colspan="1"><ext-link xmlns:xlink="http://www.w3.org/1999/xlink" ext-link-type="gen" xlink:href="MG971019" xlink:type="simple">MG971019</ext-link></td><td rowspan="1" colspan="1"/><td rowspan="1" colspan="1"/><td rowspan="1" colspan="1"/></tr></tbody></table></table-wrap><fig id="F3" position="float" orientation="portrait"><label>Figure 2.</label><caption><p>Phylogenetic tree based on concatenated mitochondrial COI, 16S, and 12S sequences. Numbers by branches show bootstrap values (Maximum Likelihood analysis) and posterior probabilities (Bayesian analysis). Only significant numbers (&gt;80% and &gt;0.9) are indicated. All sequences of <italic><tp:taxon-name><tp:taxon-name-part taxon-name-part-type="genus" reg="Wallaconchis">Wallaconchis</tp:taxon-name-part></tp:taxon-name></italic> specimens are new. Information on individually-identified specimens can be found in the lists of material examined and in Table <xref ref-type="table" rid="T1">1</xref>. The color used for each species is the same as the color used in the other trees (Figs <xref ref-type="fig" rid="F1">1</xref>, <xref ref-type="fig" rid="F4">3</xref>–<xref ref-type="fig" rid="F6">5</xref>) and on the map of species distribution (Fig. <xref ref-type="fig" rid="F7">6</xref>).</p></caption><graphic xmlns:xlink="http://www.w3.org/1999/xlink" xlink:href="zookeys-763-001-g003.jpg" position="float" orientation="portrait" xlink:type="simple" id="oo_207138.jpg"/></fig><fig id="F6" position="float" orientation="portrait"><label>Figure 5.</label><caption><p>Maximum parsimony bootstrap consensus tree based on concatenated nuclear ITS1 and ITS2 sequences. Only bootstrap values &gt;70% are indicated. All sequences of <italic><tp:taxon-name><tp:taxon-name-part taxon-name-part-type="genus" reg="Wallaconchis">Wallaconchis</tp:taxon-name-part></tp:taxon-name></italic> specimens are new. Information on individually-identified specimens can be found in the lists of material examined and in Table <xref ref-type="table" rid="T1">1</xref>. The color used for each species is the same as the color used in the other trees (Figs <xref ref-type="fig" rid="F1">1</xref>–<xref ref-type="fig" rid="F5">4</xref>) and on the map of species distribution (Fig. <xref ref-type="fig" rid="F7">6</xref>).</p></caption><graphic xmlns:xlink="http://www.w3.org/1999/xlink" xlink:href="zookeys-763-001-g006.jpg" position="float" orientation="portrait" xlink:type="simple" id="oo_207141.jpg"/></fig><fig id="F7" position="float" orientation="portrait"><label>Figure 6.</label><caption><p>Geographic distribution of <italic><tp:taxon-name><tp:taxon-name-part taxon-name-part-type="genus" reg="Wallaconchis">Wallaconchis</tp:taxon-name-part></tp:taxon-name></italic> species. The colors used for each species are the same as those used in phylogenetic trees (Figs <xref ref-type="fig" rid="F1">1</xref>–<xref ref-type="fig" rid="F6">5</xref>), but note that for <italic><tp:taxon-name><tp:taxon-name-part taxon-name-part-type="genus" reg="Wallaconchis">W.</tp:taxon-name-part> <tp:taxon-name-part taxon-name-part-type="species" reg="ater">ater</tp:taxon-name-part></tp:taxon-name></italic>, <italic><tp:taxon-name><tp:taxon-name-part taxon-name-part-type="genus" reg="Wallaconchis">W.</tp:taxon-name-part> <tp:taxon-name-part taxon-name-part-type="species" reg="graniferum">graniferum</tp:taxon-name-part></tp:taxon-name></italic>, and <italic><tp:taxon-name><tp:taxon-name-part taxon-name-part-type="genus" reg="Wallaconchis">W.</tp:taxon-name-part> <tp:taxon-name-part taxon-name-part-type="species" reg="melanesiensis">melanesiensis</tp:taxon-name-part></tp:taxon-name></italic>, both units #1 and #2 are included within the distribution of the species and that only the color of unit #1 is being used. Black dots show sites sampled by the authors, and grey dots (in Papua New Guinea and the Pacific) show localities where samples were borrowed from a museum collection.</p></caption><graphic xmlns:xlink="http://www.w3.org/1999/xlink" xlink:href="zookeys-763-001-g007.jpg" position="float" orientation="portrait" xlink:type="simple" id="oo_207142.jpg"/></fig></tp:treatment-sec><ref-list><ref id="B26"><mixed-citation xmlns:xlink="http://www.w3.org/1999/xlink" xlink:type="simple">
          <person-group><name name-style="western"><surname>Hoffmann</surname><given-names>H</given-names></name></person-group> (<year>1928</year>) <article-title>Zur Kenntnis der Oncidiiden.</article-title> <source>Zoologische Jahrbücher (Jena)</source> <volume>55</volume>: <fpage>29</fpage>–<lpage>118</lpage>.</mixed-citation></ref><ref id="B8"><mixed-citation xmlns:xlink="http://www.w3.org/1999/xlink" xlink:type="simple">
          <person-group><name name-style="western"><surname>Britton</surname><given-names>KM</given-names></name></person-group> (<year>1984</year>) <article-title>The <tp:taxon-name>Onchidiacea</tp:taxon-name> (<tp:taxon-name><tp:taxon-name-part taxon-name-part-type="class">Gastropoda</tp:taxon-name-part></tp:taxon-name>, <tp:taxon-name><tp:taxon-name-part taxon-name-part-type="infraclass">Pulmonata</tp:taxon-name-part></tp:taxon-name>) of Hong Kong with a worldwide review of the genera.</article-title> <source>Journal of Molluscan Studies</source> <volume>50</volume>: <fpage>179</fpage>–<lpage>191</lpage>.</mixed-citation></ref><ref id="B43"><mixed-citation xmlns:xlink="http://www.w3.org/1999/xlink" xlink:type="simple">
          <person-group><name name-style="western"><surname>Sun</surname><given-names>B</given-names></name><name name-style="western"><surname>Chen</surname><given-names>C</given-names></name><name name-style="western"><surname>Shen</surname><given-names>H</given-names></name><name name-style="western"><surname>Zhang</surname><given-names>K</given-names></name><name name-style="western"><surname>Zhou</surname><given-names>N</given-names></name><name name-style="western"><surname>Qian</surname><given-names>J</given-names></name></person-group> (<year>2014</year>) <article-title>Species diversity of <tp:taxon-name><tp:taxon-name-part taxon-name-part-type="family">Onchidiidae</tp:taxon-name-part></tp:taxon-name> (<tp:taxon-name><tp:taxon-name-part taxon-name-part-type="suborder">Eupulmonata</tp:taxon-name-part></tp:taxon-name>: <tp:taxon-name><tp:taxon-name-part taxon-name-part-type="superorder">Heterobranchia</tp:taxon-name-part></tp:taxon-name>) on the mainland of China based on molecular data.</article-title> <source>Molluscan Research</source> <volume>34</volume>: <fpage>62</fpage>–<lpage>70</lpage>. <ext-link xlink:type="simple" ext-link-type="doi" xlink:href="10.1080/13235818.2013.868860">https://doi.org/10.1080/13235818.2013.868860</ext-link></mixed-citation></ref><ref id="B38"><mixed-citation xmlns:xlink="http://www.w3.org/1999/xlink" xlink:type="simple">
          <person-group><name name-style="western"><surname>Semper</surname><given-names>C</given-names></name></person-group> (<year>1880–1885</year>) Dritte Familie, <tp:taxon-name>Onchididae</tp:taxon-name> [for <tp:taxon-name><tp:taxon-name-part taxon-name-part-type="family">Onchidiidae</tp:taxon-name-part></tp:taxon-name>]. In: Semper C (Ed.) Reisen im Archipel der Philippinen, Zweiter Theil. Wissenschaftliche Resultate. Dritter Band. <tp:taxon-name><tp:taxon-name-part taxon-name-part-type="genus">Landmollusken</tp:taxon-name-part></tp:taxon-name>. CW Kreidel’s Verlag, Wiesbaden, 251–264 [1880], 265–290 [1882], pls 19–20, 22–23 [1880], pl. 21 [1882], pls 24–27 [1885].</mixed-citation></ref><ref id="B28"><mixed-citation xmlns:xlink="http://www.w3.org/1999/xlink" xlink:type="simple">
          <person-group><name name-style="western"><surname>Johnson</surname><given-names>RI</given-names></name></person-group> (<year>1969</year>) <article-title>Semper's Reisen im Archipel der Philippenen, wissenshaftliche Resultate, 1867–1916. A complete collation.</article-title> <source>Journal of the Society for the Bibliography of Natural History</source> <volume>5</volume>: <fpage>144</fpage>–<lpage>147</lpage>. <ext-link xlink:type="simple" ext-link-type="doi" xlink:href="10.3366/jsbnh.1969.5.PART_2.144">https://doi.org/10.3366/jsbnh.1969.5.PART_2.144</ext-link></mixed-citation></ref><ref id="B27"><mixed-citation xmlns:xlink="http://www.w3.org/1999/xlink" xlink:type="simple">
          <institution xlink:type="simple">ICZN</institution> (<year>1999</year>) International Code of Zoological Nomenclature. Fourth edition. The International Trust for Zoological Nomenclature, London, UK.</mixed-citation></ref><ref id="B15"><mixed-citation xmlns:xlink="http://www.w3.org/1999/xlink" xlink:type="simple">
          <person-group><name name-style="western"><surname>Dayrat</surname><given-names>B</given-names></name><name name-style="western"><surname>Goulding</surname><given-names>TC</given-names></name><name name-style="western"><surname>Apte</surname><given-names>D</given-names></name><name name-style="western"><surname>Bhave</surname><given-names>V</given-names></name><name name-style="western"><surname>Comendador</surname><given-names>J</given-names></name><name name-style="western"><surname>Quang</surname><given-names>NX</given-names></name><name name-style="western"><surname>Tan</surname><given-names>SK</given-names></name><name name-style="western"><surname>Tan</surname><given-names>SH</given-names></name></person-group> (<year>2016</year>) <article-title>Integrative taxonomy of the genus <italic><tp:taxon-name><tp:taxon-name-part taxon-name-part-type="genus">Onchidium</tp:taxon-name-part></tp:taxon-name></italic> Buchannan, 1800 (<tp:taxon-name><tp:taxon-name-part taxon-name-part-type="phylum">Mollusca</tp:taxon-name-part></tp:taxon-name>: <tp:taxon-name><tp:taxon-name-part taxon-name-part-type="class">Gastropoda</tp:taxon-name-part></tp:taxon-name>: <tp:taxon-name><tp:taxon-name-part taxon-name-part-type="infraclass">Pulmonata</tp:taxon-name-part></tp:taxon-name>: <tp:taxon-name><tp:taxon-name-part taxon-name-part-type="family">Onchidiidae</tp:taxon-name-part></tp:taxon-name>).</article-title> <source>ZooKeys</source> <volume>636</volume>: <fpage>1</fpage>–<lpage>40</lpage>. <ext-link xlink:type="simple" ext-link-type="doi" xlink:href="10.3897/zookeys.636.8879">https://doi.org/10.3897/zookeys.636.8879</ext-link></mixed-citation></ref><ref id="B30"><mixed-citation xmlns:xlink="http://www.w3.org/1999/xlink" xlink:type="simple">
          <person-group><name name-style="western"><surname>Labbé</surname><given-names>A</given-names></name></person-group> (<year>1934</year>) <article-title>Les Silicodermés (Labbé) du Muséum d’Histoire Naturelle de Paris. Première partie: Classification, formes nouvelles ou peu connues.</article-title> <source>Annales de l’Institut Océanographique de Monaco</source> <volume>14</volume>: <fpage>173</fpage>–<lpage>246</lpage>.</mixed-citation></ref></ref-list></tp:taxon-treatment>
