# Supplementary material for: Integrative taxonomy of a new and highly-diverse genus of onchidiid slugs from the Coral Triangle (Gastropoda, Pulmonata, Onchidiidae)
Source: Zookeys. 2018 Jun 4;(763):1–111. doi: 10.3897/zookeys.763.21252 (PMC5996013; doi:10.3897/zookeys.763.21252)
Supplement: XML Treatment for Wallaconchis achleitneri [file zookeys.763.21252-treatment9.xml]

<!DOCTYPE tp:taxon-treatment
  PUBLIC "-//TaxonX//DTD Taxonomic Treatment Publishing DTD v0 20100105//EN" "tax-treatment-NSO.dtd">
<tp:taxon-treatment xmlns:tp="http://www.plazi.org/taxpub"><tp:treatment-meta><kwd-group><label>Taxon classification</label><kwd><named-content xmlns:xlink="http://www.w3.org/1999/xlink" content-type="kingdom">Animalia</named-content></kwd><kwd><named-content xmlns:xlink="http://www.w3.org/1999/xlink" content-type="order">Systellommatophora</named-content></kwd><kwd><named-content xmlns:xlink="http://www.w3.org/1999/xlink" content-type="family">Onchidiidae</named-content></kwd></kwd-group><mixed-citation publication-type="journal"><person-group><name><surname>Goulding</surname><given-names>Tricia C.</given-names></name><name><surname>Khalil</surname><given-names>Munawar</given-names></name><name><surname>Tan</surname><given-names>Shau Hwai</given-names></name><name><surname>Dayrat</surname><given-names>Benoît</given-names></name></person-group><article-title>Integrative taxonomy of a new and highly-diverse genus of onchidiid slugs from the Coral Triangle (<tp:taxon-name><tp:taxon-name-part taxon-name-part-type="class">Gastropoda</tp:taxon-name-part></tp:taxon-name>, <tp:taxon-name><tp:taxon-name-part taxon-name-part-type="infraclass">Pulmonata</tp:taxon-name-part></tp:taxon-name>, <tp:taxon-name><tp:taxon-name-part taxon-name-part-type="family">Onchidiidae</tp:taxon-name-part></tp:taxon-name>)</article-title><source>Zookeys</source><day>4</day><month>6</month><year>2018</year><volume>2018</volume><issue>763</issue><fpage>1</fpage><lpage>111</lpage><pub-id pub-id-type="doi">10.3897/zookeys.763.21252</pub-id></mixed-citation></tp:treatment-meta><tp:nomenclature><tp:taxon-name>
              <tp:taxon-name-part taxon-name-part-type="genus" reg="Wallaconchis">Wallaconchis</tp:taxon-name-part>
              <tp:taxon-name-part taxon-name-part-type="species" reg="achleitneri">achleitneri</tp:taxon-name-part>
              <object-id xmlns:xlink="http://www.w3.org/1999/xlink" content-type="zoobank" xlink:type="simple">http://zoobank.org/91D9C26C-2483-4330-BBA2-2196C5B91CA2</object-id>
            </tp:taxon-name><tp:taxon-authority>Goulding</tp:taxon-authority><tp:taxon-status xmlns:xlink="http://www.w3.org/1999/xlink" xlink:type="simple">sp. n.</tp:taxon-status><xref ref-type="fig" rid="F51">Figs 50</xref><xref ref-type="fig" rid="F52">, 51</xref><xref ref-type="fig" rid="F53">, 52</xref><xref ref-type="fig" rid="F54">, 53</xref></tp:nomenclature><tp:treatment-sec sec-type="type locality" id="SECID0EOGEM"><title>Type locality.</title><p>Australia, Queensland, Bowen, Doughty Creek, <named-content xmlns:xlink="http://www.w3.org/1999/xlink" content-type="dwc:verbatimCoordinates" xlink:type="simple"><named-content content-type="geo-json" specific-use="{&#34;type&#34;:&#34;Point&#34;,&#34;coordinates&#34;:[148.239167,-20.021000]}" id="NCID0EXGEM" xlink:type="simple">20°01.26'S, 148°14.35'E</named-content></named-content>, st 117, <italic><tp:taxon-name><tp:taxon-name-part taxon-name-part-type="genus" reg="Avicennia">Avicennia</tp:taxon-name-part></tp:taxon-name></italic> and <italic><tp:taxon-name><tp:taxon-name-part taxon-name-part-type="genus" reg="Rhizophora">Rhizophora</tp:taxon-name-part></tp:taxon-name></italic> trees by a creek with sandy mud.</p></tp:treatment-sec><tp:treatment-sec sec-type="type material" id="SECID0EKHEM"><title>Type material.</title><p>Holotype, 7/5 mm [3534], designated here (st 117, <abbrev xmlns:xlink="http://www.w3.org/1999/xlink" content-type="institution" xlink:title="Museum of Tropical Queensland, Townsville, Queensland, Australia" id="ABBRID0EQHEM" xlink:type="simple">MTQ</abbrev>).</p></tp:treatment-sec><tp:treatment-sec sec-type="material" id="SECID0EVHEM"><title>Additional material examined.</title><p>
              <bold>Australia</bold>, Queensland, Bowen, Doughty Creek, <named-content xmlns:xlink="http://www.w3.org/1999/xlink" content-type="dwc:verbatimCoordinates" xlink:type="simple"><named-content content-type="geo-json" specific-use="{&#34;type&#34;:&#34;Point&#34;,&#34;coordinates&#34;:[148.239167,-20.021000]}" id="NCID0EAIEM" xlink:type="simple">20°01.26'S, 148°14.35'E</named-content></named-content>, 64 specimens 16/10 mm [#3] to 8/5 mm [3535]; 14/8 mm [#1], 14/8 mm [#2], 14/8 mm [#4] and 9/6 mm [2645], st 117, <italic><tp:taxon-name><tp:taxon-name-part taxon-name-part-type="genus" reg="Avicennia">Avicennia</tp:taxon-name-part></tp:taxon-name></italic> and <italic><tp:taxon-name><tp:taxon-name-part taxon-name-part-type="genus" reg="Rhizophora">Rhizophora</tp:taxon-name-part></tp:taxon-name></italic> trees by a creek with sandy mud (st 117, <abbrev xmlns:xlink="http://www.w3.org/1999/xlink" content-type="institution" xlink:title="Museum of Tropical Queensland, Townsville, Queensland, Australia" id="ABBRID0ETIEM" xlink:type="simple">MTQ</abbrev>).</p></tp:treatment-sec><tp:treatment-sec sec-type="distribution" id="SECID0EYIEM"><title>Distribution.</title><p>Australia: Queensland (type locality).</p></tp:treatment-sec><tp:treatment-sec sec-type="habitat" id="SECID0E4IEM"><title>Habitat</title><p>(Fig. <xref ref-type="fig" rid="F51">50A–B</xref>, Table <xref ref-type="table" rid="T3">3</xref>). Animals were found abundantly in a small mangrove patch near a small river, on mud with large grain sand. <italic><tp:taxon-name><tp:taxon-name-part taxon-name-part-type="genus" reg="Wallaconchis">Wallaconchis</tp:taxon-name-part> <tp:taxon-name-part taxon-name-part-type="species" reg="achleitneri">achleitneri</tp:taxon-name-part></tp:taxon-name></italic> was found at only one station in Queensland despite five weeks of sampling, suggesting it may require something particular in this habitat, possibly the sediment.</p></tp:treatment-sec><tp:treatment-sec sec-type="etymology" id="SECID0EWJEM"><title>Etymology.</title><p>
              <italic><tp:taxon-name><tp:taxon-name-part taxon-name-part-type="genus" reg="Wallaconchis">Wallaconchis</tp:taxon-name-part> <tp:taxon-name-part taxon-name-part-type="species" reg="achleitneri">achleitneri</tp:taxon-name-part></tp:taxon-name></italic> is dedicated to Stefan Achleitner, a team member in our expedition to Queensland, and whose German translation helped to clarify parts of old and challenging species descriptions.</p></tp:treatment-sec><tp:treatment-sec sec-type="diagnosis" id="SECID0EHKEM"><title>Diagnosis</title><p>(Table <xref ref-type="table" rid="T5">5</xref>). Externally, <italic><tp:taxon-name><tp:taxon-name-part taxon-name-part-type="genus" reg="Wallaconchis">Wallaconchis</tp:taxon-name-part> <tp:taxon-name-part taxon-name-part-type="species" reg="achleitneri">achleitneri</tp:taxon-name-part></tp:taxon-name></italic> cannot be distinguished from brown or grey specimens of other <italic><tp:taxon-name><tp:taxon-name-part taxon-name-part-type="genus" reg="Wallaconchis">Wallaconchis</tp:taxon-name-part></tp:taxon-name></italic> species, except by its small size. Internally, the combination of a smooth, long, and narrow penis within a large penial vestibule, a spherical spermatheca, a free (not attached to the body wall by fibers), and a slightly enlarged oviduct distinguishes <italic><tp:taxon-name><tp:taxon-name-part taxon-name-part-type="genus" reg="Wallaconchis">W.</tp:taxon-name-part> <tp:taxon-name-part taxon-name-part-type="species" reg="achleitneri">achleitneri</tp:taxon-name-part></tp:taxon-name></italic> from other <italic><tp:taxon-name><tp:taxon-name-part taxon-name-part-type="genus" reg="Wallaconchis">Wallaconchis</tp:taxon-name-part></tp:taxon-name></italic> species. Finally, even though its known species distribution may change in the future, <italic><tp:taxon-name><tp:taxon-name-part taxon-name-part-type="genus" reg="Wallaconchis">W.</tp:taxon-name-part> <tp:taxon-name-part taxon-name-part-type="species" reg="achleitneri">achleitneri</tp:taxon-name-part></tp:taxon-name></italic> is not presently considered to be sympatric with any other <italic><tp:taxon-name><tp:taxon-name-part taxon-name-part-type="genus" reg="Wallaconchis">Wallaconchis</tp:taxon-name-part></tp:taxon-name></italic> species.</p></tp:treatment-sec><tp:treatment-sec sec-type="Color and morphology of live animals" id="SECID0EHMEM"><title>Color and morphology of live animals</title><p>(Fig. <xref ref-type="fig" rid="F51">50C–E</xref>). The dorsal notum is brownish grey. The ocular tentacles are orange-brown. The hyponotum and foot are yellow-grey.</p></tp:treatment-sec><tp:treatment-sec sec-type="External morphology" id="SECID0ERMEM"><title>External morphology.</title><p>The number of dorsal papillae with eyes is three to four papillae with three to four eyes per papilla. There is a retractable papilla with three to four eyes in the center of the dorsal notum, but which is not raised above the other papillae.</p></tp:treatment-sec><tp:treatment-sec sec-type="Digestive system" id="SECID0EWMEM"><title>Digestive system</title><p>(Fig. <xref ref-type="fig" rid="F52">51</xref>, Table <xref ref-type="table" rid="T4">4</xref>). Examples of radular formulae are presented in Table <xref ref-type="table" rid="T4">4</xref>. The length of the rachidian teeth is approximately 15 µm, significantly smaller than that of the lateral teeth. The length of the hook of the lateral teeth gradually increases (from 30 to 35 µm) from the inner to the outer teeth (excluding the innermost and outermost lateral teeth which are significantly smaller). The intestinal loops are of type I.</p><fig id="F52" position="float" orientation="portrait"><label>Figure 51.</label><caption><p>Radula, <italic><tp:taxon-name><tp:taxon-name-part taxon-name-part-type="genus" reg="Wallaconchis">Wallaconchis</tp:taxon-name-part> <tp:taxon-name-part taxon-name-part-type="species" reg="achleitneri">achleitneri</tp:taxon-name-part></tp:taxon-name></italic>, Australia, Queensland (<abbrev xmlns:xlink="http://www.w3.org/1999/xlink" content-type="institution" xlink:title="Museum of Tropical Queensland, Townsville, Queensland, Australia" id="ABBRID0E2NEM" xlink:type="simple">MTQ</abbrev> st117). <bold>A</bold> Rachidian and innermost lateral teeth, scale bar 6 μm [#1] <bold>B</bold> Rachidian and innermost lateral teeth, holotype, scale bar 20 μm [3534] <bold>C</bold> Transition between inner lateral teeth and outer lateral teeth, holotype, scale bar 30 μm [3534] <bold>D</bold> Outermost lateral teeth, holotype, scale bar 10 μm [3534] <bold>E</bold> Lateral teeth with basal lateral spine decreasing in size from right to left, scale bar 10 μm [#1] <bold>F</bold> Left lateral teeth, scale bar 100 μm [#2].</p></caption><graphic xmlns:xlink="http://www.w3.org/1999/xlink" xlink:href="zookeys-763-001-g052.jpg" position="float" orientation="portrait" xlink:type="simple" id="oo_207187.jpg"/></fig></tp:treatment-sec><tp:treatment-sec sec-type="Reproductive system" id="SECID0EROEM"><title>Reproductive system</title><p>(Fig. <xref ref-type="fig" rid="F53">52A</xref>). In the posterior (hermaphroditic) part of the reproductive system, the oviduct is larger in circumference than the deferent duct. The spherical spermatheca joins the distal region of the oviduct through a short duct.</p><fig id="F53" position="float" orientation="portrait"><label>Figure 52.</label><caption><p>Reproductive system, <italic><tp:taxon-name><tp:taxon-name-part taxon-name-part-type="genus" reg="Wallaconchis">Wallaconchis</tp:taxon-name-part> <tp:taxon-name-part taxon-name-part-type="species" reg="achleitneri">achleitneri</tp:taxon-name-part></tp:taxon-name></italic>, Australia, Queensland (<abbrev xmlns:xlink="http://www.w3.org/1999/xlink" content-type="institution" xlink:title="Museum of Tropical Queensland, Townsville, Queensland, Australia" id="ABBRID0EOPEM" xlink:type="simple">MTQ</abbrev> st117). <bold>A</bold> Hermaphroditic (female), posterior parts, scale bar 1 mm [#4] <bold>B</bold> Anterior, male copulatory parts, scale bar 1 mm [#1]. Abbreviations: <bold>dd</bold> deferent duct <bold>fgm</bold> female gland mass <bold>hd</bold> hermaphroditic duct <bold>hg</bold> hermaphroditic gland <bold>ov</bold> oviduct <bold>ps</bold> penial sheath <bold>rm</bold> retractor muscle <bold>rs</bold> receptaculum seminis <bold>sp</bold> spermatheca <bold>v</bold> vestibule.</p></caption><graphic xmlns:xlink="http://www.w3.org/1999/xlink" xlink:href="zookeys-763-001-g053.jpg" position="float" orientation="portrait" xlink:type="simple" id="oo_207188.jpg"/></fig></tp:treatment-sec><tp:treatment-sec sec-type="Copulatory apparatus" id="SECID0EQQEM"><title>Copulatory apparatus</title><p>(Figs <xref ref-type="fig" rid="F53">52B</xref>, <xref ref-type="fig" rid="F54">53</xref>). The penis (approximately 0.6–0.9 mm long) is narrow and smooth with no hooks (Fig. <xref ref-type="fig" rid="F54">53</xref>). The penial vestibule is cylindrical and the penial sheath is narrow. The distal end of the penis lies within the vestibule (Fig. <xref ref-type="fig" rid="F53">52B</xref>). The distal end of the deferent duct is approximately the same width as the penial sheath. The deferent duct is convoluted. The retractor muscle is slightly longer than the penial sheath and inserts at the posterior end of the body cavity, near the rectum.</p><fig id="F54" position="float" orientation="portrait"><label>Figure 53.</label><caption><p>Penis, <italic><tp:taxon-name><tp:taxon-name-part taxon-name-part-type="genus" reg="Wallaconchis">Wallaconchis</tp:taxon-name-part> <tp:taxon-name-part taxon-name-part-type="species" reg="achleitneri">achleitneri</tp:taxon-name-part></tp:taxon-name></italic>, Australia, Queensland (<abbrev xmlns:xlink="http://www.w3.org/1999/xlink" content-type="institution" xlink:title="Museum of Tropical Queensland, Townsville, Queensland, Australia" id="ABBRID0EZREM" xlink:type="simple">MTQ</abbrev> st117). <bold>A</bold> Scale bar 100 μm [2645] <bold>B</bold> Holotype, scale bar 100 μm [3534].</p></caption><graphic xmlns:xlink="http://www.w3.org/1999/xlink" xlink:href="zookeys-763-001-g054.jpg" position="float" orientation="portrait" xlink:type="simple" id="oo_207189.jpg"/></fig></tp:treatment-sec><tp:treatment-sec><!--Section generated to contain objects referenced in tp:taxon-treatment.--><fig id="F51" position="float" orientation="portrait"><label>Figure 50.</label><caption><p>Habitats and live specimens, <italic><tp:taxon-name><tp:taxon-name-part taxon-name-part-type="genus" reg="Wallaconchis">Wallaconchis</tp:taxon-name-part> <tp:taxon-name-part taxon-name-part-type="species" reg="achleitneri">achleitneri</tp:taxon-name-part></tp:taxon-name></italic>, Australia, Queensland, Bowen, Doughty Creek. <bold>A–B</bold> Type locality, sandy area with <italic><tp:taxon-name><tp:taxon-name-part taxon-name-part-type="genus" reg="Avicennia">Avicennia</tp:taxon-name-part></tp:taxon-name></italic> and <italic><tp:taxon-name><tp:taxon-name-part taxon-name-part-type="genus" reg="Rhizophora">Rhizophora</tp:taxon-name-part></tp:taxon-name></italic> trees in narrow band by the creek (st 117) <bold>C–D</bold> Dorsal view, approximately 14 mm long (<abbrev xmlns:xlink="http://www.w3.org/1999/xlink" content-type="institution" xlink:title="Museum of Tropical Queensland, Townsville, Queensland, Australia" id="ABBRID0E51DM" xlink:type="simple">MTQ</abbrev> st117) <bold>E</bold> Ventral view, approximately 14 mm long (<abbrev xmlns:xlink="http://www.w3.org/1999/xlink" content-type="institution" xlink:title="Museum of Tropical Queensland, Townsville, Queensland, Australia" id="ABBRID0EF2DM" xlink:type="simple">MTQ</abbrev> st 117).</p></caption><graphic xmlns:xlink="http://www.w3.org/1999/xlink" xlink:href="zookeys-763-001-g051.jpg" position="float" orientation="portrait" xlink:type="simple" id="oo_207186.jpg"/></fig><table-wrap id="T3" position="float" orientation="portrait"><label>Table 3.</label><caption><p>Habitats where <italic><tp:taxon-name><tp:taxon-name-part taxon-name-part-type="genus" reg="Wallaconchis">Wallaconchis</tp:taxon-name-part></tp:taxon-name></italic> species occur.</p></caption><table id="TID0ERUAK" rules="all"><tbody><tr><th rowspan="1" colspan="1">Species</th><th rowspan="1" colspan="1">Mud</th><th rowspan="1" colspan="1">Coarse sand</th><th rowspan="1" colspan="1">Coral rubble</th><th rowspan="1" colspan="1">Rocks</th><th rowspan="1" colspan="1">Sandy mud</th><th rowspan="1" colspan="1">Fine sand</th></tr><tr><td rowspan="1" colspan="1">
                      <italic><tp:taxon-name><tp:taxon-name-part taxon-name-part-type="genus" reg="Wallaconchis">W.</tp:taxon-name-part> <tp:taxon-name-part taxon-name-part-type="species" reg="sinanui">sinanui</tp:taxon-name-part></tp:taxon-name></italic>
                    </td><td rowspan="1" colspan="1">✓</td><td rowspan="1" colspan="1"/><td rowspan="1" colspan="1"/><td rowspan="1" colspan="1"/><td rowspan="1" colspan="1"/><td rowspan="1" colspan="1"/></tr><tr><td rowspan="1" colspan="1">
                      <italic><tp:taxon-name><tp:taxon-name-part taxon-name-part-type="genus" reg="Wallaconchis">W.</tp:taxon-name-part> <tp:taxon-name-part taxon-name-part-type="species" reg="uncinus">uncinus</tp:taxon-name-part></tp:taxon-name></italic>
                    </td><td rowspan="1" colspan="1">✓</td><td rowspan="1" colspan="1"/><td rowspan="1" colspan="1"/><td rowspan="1" colspan="1"/><td rowspan="1" colspan="1"/><td rowspan="1" colspan="1"/></tr><tr><td rowspan="1" colspan="1">
                      <italic><tp:taxon-name><tp:taxon-name-part taxon-name-part-type="genus" reg="Wallaconchis">W.</tp:taxon-name-part> <tp:taxon-name-part taxon-name-part-type="species" reg="buetschlii">buetschlii</tp:taxon-name-part></tp:taxon-name></italic>
                    </td><td rowspan="1" colspan="1">✓</td><td rowspan="1" colspan="1">✓</td><td rowspan="1" colspan="1"/><td rowspan="1" colspan="1"/><td rowspan="1" colspan="1">✓</td><td rowspan="1" colspan="1"/></tr><tr><td rowspan="1" colspan="1">
                      <italic><tp:taxon-name><tp:taxon-name-part taxon-name-part-type="genus" reg="Wallaconchis">W.</tp:taxon-name-part> <tp:taxon-name-part taxon-name-part-type="species" reg="gracile">gracile</tp:taxon-name-part></tp:taxon-name></italic>
                    </td><td rowspan="1" colspan="1"/><td rowspan="1" colspan="1"/><td rowspan="1" colspan="1"/><td rowspan="1" colspan="1"/><td rowspan="1" colspan="1">✓</td><td rowspan="1" colspan="1"/></tr><tr><td rowspan="1" colspan="1">
                      <italic><tp:taxon-name><tp:taxon-name-part taxon-name-part-type="genus" reg="Wallaconchis">W.</tp:taxon-name-part> <tp:taxon-name-part taxon-name-part-type="species" reg="nangkauriense">nangkauriense</tp:taxon-name-part></tp:taxon-name></italic>
                    </td><td rowspan="1" colspan="1"/><td rowspan="1" colspan="1"/><td rowspan="1" colspan="1">✓</td><td rowspan="1" colspan="1"/><td rowspan="1" colspan="1"/><td rowspan="1" colspan="1"/></tr><tr><td rowspan="1" colspan="1">
                      <italic><tp:taxon-name><tp:taxon-name-part taxon-name-part-type="genus" reg="Wallaconchis">W.</tp:taxon-name-part> <tp:taxon-name-part taxon-name-part-type="species" reg="ater">ater</tp:taxon-name-part></tp:taxon-name></italic>
                    </td><td rowspan="1" colspan="1"/><td rowspan="1" colspan="1"/><td rowspan="1" colspan="1">✓</td><td rowspan="1" colspan="1"/><td rowspan="1" colspan="1"/><td rowspan="1" colspan="1"/></tr><tr><td rowspan="1" colspan="1">
                      <italic><tp:taxon-name><tp:taxon-name-part taxon-name-part-type="genus" reg="Wallaconchis">W.</tp:taxon-name-part> <tp:taxon-name-part taxon-name-part-type="species" reg="graniferum">graniferum</tp:taxon-name-part></tp:taxon-name></italic>
                    </td><td rowspan="1" colspan="1"/><td rowspan="1" colspan="1"/><td rowspan="1" colspan="1"/><td rowspan="1" colspan="1"/><td rowspan="1" colspan="1"/><td rowspan="1" colspan="1">✓</td></tr><tr><td rowspan="1" colspan="1">
                      <italic><tp:taxon-name><tp:taxon-name-part taxon-name-part-type="genus" reg="Wallaconchis">W.</tp:taxon-name-part> <tp:taxon-name-part taxon-name-part-type="species" reg="achleitneri">achleitneri</tp:taxon-name-part></tp:taxon-name></italic>
                    </td><td rowspan="1" colspan="1"/><td rowspan="1" colspan="1">✓</td><td rowspan="1" colspan="1"/><td rowspan="1" colspan="1"/><td rowspan="1" colspan="1"/><td rowspan="1" colspan="1"/></tr><tr><td rowspan="1" colspan="1">
                      <italic><tp:taxon-name><tp:taxon-name-part taxon-name-part-type="genus" reg="Wallaconchis">W.</tp:taxon-name-part> <tp:taxon-name-part taxon-name-part-type="species" reg="comendadori">comendadori</tp:taxon-name-part></tp:taxon-name></italic>
                    </td><td rowspan="1" colspan="1"/><td rowspan="1" colspan="1"/><td rowspan="1" colspan="1"/><td rowspan="1" colspan="1">✓</td><td rowspan="1" colspan="1"/><td rowspan="1" colspan="1"/></tr><tr><td rowspan="1" colspan="1">
                      <italic><tp:taxon-name><tp:taxon-name-part taxon-name-part-type="genus" reg="Wallaconchis">W.</tp:taxon-name-part> <tp:taxon-name-part taxon-name-part-type="species" reg="melanesiensis">melanesiensis</tp:taxon-name-part></tp:taxon-name></italic>
                    </td><td rowspan="1" colspan="1"/><td rowspan="1" colspan="1"/><td rowspan="1" colspan="1"/><td rowspan="1" colspan="1">✓</td><td rowspan="1" colspan="1"/><td rowspan="1" colspan="1"/></tr></tbody></table></table-wrap><table-wrap id="T5" position="float" orientation="portrait"><label>Table 5.</label><caption><p>Summary of traits that can help identify <italic><tp:taxon-name><tp:taxon-name-part taxon-name-part-type="genus" reg="Wallaconchis">Wallaconchis</tp:taxon-name-part></tp:taxon-name></italic> species. Observations between parentheses are less common. All traits may be subject to individual variation. Traits are described in detail in the corresponding species descriptions.</p></caption><table id="TID0ENSCK" rules="all"><tbody><tr><th rowspan="1" colspan="1">Species</th><th rowspan="1" colspan="1">Dorsal color</th><th rowspan="1" colspan="1">Hyponotum color</th><th rowspan="1" colspan="1">Penis</th><th rowspan="1" colspan="1">Oviduct</th></tr><tr><td rowspan="1" colspan="1">
                      <italic><tp:taxon-name><tp:taxon-name-part taxon-name-part-type="genus" reg="Wallaconchis">W.</tp:taxon-name-part> <tp:taxon-name-part taxon-name-part-type="species" reg="sinanui">sinanui</tp:taxon-name-part></tp:taxon-name></italic>
                    </td><td rowspan="1" colspan="1">Brown with dark brown mottling</td><td rowspan="1" colspan="1">Brownish-grey</td><td rowspan="1" colspan="1">Narrow, within penial sheath</td><td rowspan="1" colspan="1">Narrow</td></tr><tr><td rowspan="1" colspan="1">
                      <italic><tp:taxon-name><tp:taxon-name-part taxon-name-part-type="genus" reg="Wallaconchis">W.</tp:taxon-name-part> <tp:taxon-name-part taxon-name-part-type="species" reg="uncinus">uncinus</tp:taxon-name-part></tp:taxon-name></italic>
                    </td><td rowspan="1" colspan="1">Brown, mottle brown and orange (red, black)</td><td rowspan="1" colspan="1">Light grey, cream, light orange</td><td rowspan="1" colspan="1">Loops with curved hooks, in vestibule</td><td rowspan="1" colspan="1">Wide</td></tr><tr><td rowspan="1" colspan="1">
                      <italic><tp:taxon-name><tp:taxon-name-part taxon-name-part-type="genus" reg="Wallaconchis">W.</tp:taxon-name-part> <tp:taxon-name-part taxon-name-part-type="species" reg="buetschlii">buetschlii</tp:taxon-name-part></tp:taxon-name></italic>
                    </td><td rowspan="1" colspan="1">Grey-brown (red, yellow-brown)</td><td rowspan="1" colspan="1">Dark grey, light grey, cream</td><td rowspan="1" colspan="1">No penial sheath. Internal longitudinal ridges</td><td rowspan="1" colspan="1">Narrow, in membrane attached to body wall</td></tr><tr><td rowspan="1" colspan="1">
                      <italic><tp:taxon-name><tp:taxon-name-part taxon-name-part-type="genus" reg="Wallaconchis">W.</tp:taxon-name-part> <tp:taxon-name-part taxon-name-part-type="species" reg="gracile">gracile</tp:taxon-name-part></tp:taxon-name></italic>
                    </td><td rowspan="1" colspan="1">Brown (yellow, brown with patches of yellow, orange, or red)</td><td rowspan="1" colspan="1">Light yellow-orange</td><td rowspan="1" colspan="1">Narrow tube within penial sheath</td><td rowspan="1" colspan="1">Narrow, in membrane attached to body wall</td></tr><tr><td rowspan="1" colspan="1">
                      <italic><tp:taxon-name><tp:taxon-name-part taxon-name-part-type="genus" reg="Wallaconchis">W.</tp:taxon-name-part> <tp:taxon-name-part taxon-name-part-type="species" reg="nangkauriense">nangkauriense</tp:taxon-name-part></tp:taxon-name></italic>
                    </td><td rowspan="1" colspan="1">Extremely variable: grey, red, yellow, black, orange, brown, green</td><td rowspan="1" colspan="1">Light grey, cream (dark grey, white)</td><td rowspan="1" colspan="1">Narrow tube within vestibule</td><td rowspan="1" colspan="1">Extremely long, slightly narrow</td></tr><tr><td rowspan="1" colspan="1">
                      <italic><tp:taxon-name><tp:taxon-name-part taxon-name-part-type="genus" reg="Wallaconchis">W.</tp:taxon-name-part> <tp:taxon-name-part taxon-name-part-type="species" reg="ater">ater</tp:taxon-name-part></tp:taxon-name></italic>
                    </td><td rowspan="1" colspan="1">Extremely variable: grey, red, yellow, black, brown, green</td><td rowspan="1" colspan="1">Grey, cream, yellow-grey, yellow-orange</td><td rowspan="1" colspan="1">Loops form a coil in vestibule</td><td rowspan="1" colspan="1">Wide</td></tr><tr><td rowspan="1" colspan="1">
                      <italic><tp:taxon-name><tp:taxon-name-part taxon-name-part-type="genus" reg="Wallaconchis">W.</tp:taxon-name-part> <tp:taxon-name-part taxon-name-part-type="species" reg="graniferum">graniferum</tp:taxon-name-part></tp:taxon-name></italic>
                    </td><td rowspan="1" colspan="1">Brown, orange, yellow</td><td rowspan="1" colspan="1">Beige-orange, cream or white</td><td rowspan="1" colspan="1">Bears straight hooks, in vestibule</td><td rowspan="1" colspan="1">Wide</td></tr><tr><td rowspan="1" colspan="1">
                      <italic><tp:taxon-name><tp:taxon-name-part taxon-name-part-type="genus" reg="Wallaconchis">W.</tp:taxon-name-part> <tp:taxon-name-part taxon-name-part-type="species" reg="achleitneri">achleitneri</tp:taxon-name-part></tp:taxon-name></italic>
                    </td><td rowspan="1" colspan="1">Brown-grey</td><td rowspan="1" colspan="1">Light yellow-grey</td><td rowspan="1" colspan="1">Narrow, within vestibule</td><td rowspan="1" colspan="1">Slightly narrow</td></tr><tr><td rowspan="1" colspan="1">
                      <italic><tp:taxon-name><tp:taxon-name-part taxon-name-part-type="genus" reg="Wallaconchis">W.</tp:taxon-name-part> <tp:taxon-name-part taxon-name-part-type="species" reg="comendadori">comendadori</tp:taxon-name-part></tp:taxon-name></italic>
                    </td><td rowspan="1" colspan="1">Brown, black (with patches brown, yellow, grey, red, black)</td><td rowspan="1" colspan="1">Yellow-orange, grey, or both</td><td rowspan="1" colspan="1">Narrow, within penial sheath</td><td rowspan="1" colspan="1">Narrow</td></tr><tr><td rowspan="1" colspan="1">
                      <italic><tp:taxon-name><tp:taxon-name-part taxon-name-part-type="genus" reg="Wallaconchis">W.</tp:taxon-name-part> <tp:taxon-name-part taxon-name-part-type="species" reg="melanesiensis">melanesiensis</tp:taxon-name-part></tp:taxon-name></italic>
                    </td><td rowspan="1" colspan="1">Grey, black (red-black), brown</td><td rowspan="1" colspan="1">Light grey, bluish-grey</td><td rowspan="1" colspan="1">Narrow, within penial sheath</td><td rowspan="1" colspan="1">Narrow</td></tr></tbody></table></table-wrap><table-wrap id="T4" position="float" orientation="portrait"><label>Table 4.</label><caption><p>Radular forumulae in <italic><tp:taxon-name><tp:taxon-name-part taxon-name-part-type="genus" reg="Wallaconchis">Wallaconchis</tp:taxon-name-part></tp:taxon-name></italic> species.</p></caption><table id="TID0ENNBK" rules="all"><tbody><tr><th rowspan="1" colspan="1">Species</th><th rowspan="1" colspan="1">Radular formula</th><th rowspan="1" colspan="1">Specimen size (length, in mm)</th><th rowspan="1" colspan="1">Catalog Numbers</th><th rowspan="1" colspan="1">DNA extraction number</th></tr><tr><td rowspan="3" colspan="1">
                      <italic><tp:taxon-name><tp:taxon-name-part taxon-name-part-type="genus" reg="Wallaconchis">W.</tp:taxon-name-part> <tp:taxon-name-part taxon-name-part-type="species" reg="sinanui">sinanui</tp:taxon-name-part></tp:taxon-name></italic>
                    </td><td rowspan="1" colspan="1">36 × (50-1-50)</td><td rowspan="1" colspan="1">11</td><td rowspan="1" colspan="1">
                      <abbrev xmlns:xlink="http://www.w3.org/1999/xlink" content-type="institution" xlink:title="Universitas Malikussaleh, North Aceh, Sumatra, Indonesia" id="ABBRID0EO6BK" xlink:type="simple">UMIZ</abbrev> 00059</td><td rowspan="1" colspan="1">5844</td></tr><tr><td rowspan="1" colspan="1">34 × (50-1-50)</td><td rowspan="1" colspan="1">9</td><td rowspan="1" colspan="1">
                      <abbrev xmlns:xlink="http://www.w3.org/1999/xlink" content-type="institution" xlink:title="Universitas Malikussaleh, North Aceh, Sumatra, Indonesia" id="ABBRID0EBACK" xlink:type="simple">UMIZ</abbrev> 00059</td><td rowspan="1" colspan="1">5845</td></tr><tr><td rowspan="1" colspan="1">37 × (50-1-50)</td><td rowspan="1" colspan="1">7</td><td rowspan="1" colspan="1">
                      <abbrev xmlns:xlink="http://www.w3.org/1999/xlink" content-type="institution" xlink:title="Universitas Malikussaleh, North Aceh, Sumatra, Indonesia" id="ABBRID0EUACK" xlink:type="simple">UMIZ</abbrev> 00059</td><td rowspan="1" colspan="1">5846</td></tr><tr><td rowspan="3" colspan="1">
                      <italic><tp:taxon-name><tp:taxon-name-part taxon-name-part-type="genus" reg="Wallaconchis">W.</tp:taxon-name-part> <tp:taxon-name-part taxon-name-part-type="species" reg="uncinus">uncinus</tp:taxon-name-part></tp:taxon-name></italic>
                    </td><td rowspan="1" colspan="1">59 × (85-1-85)</td><td rowspan="1" colspan="1">28</td><td rowspan="1" colspan="1">
                      <abbrev xmlns:xlink="http://www.w3.org/1999/xlink" content-type="institution" xlink:title="Universitas Malikussaleh, North Aceh, Sumatra, Indonesia" id="ABBRID0EWBCK" xlink:type="simple">UMIZ</abbrev> 00007</td><td rowspan="1" colspan="1">2843</td></tr><tr><td rowspan="1" colspan="1">48 × (65-1-65)</td><td rowspan="1" colspan="1">15</td><td rowspan="1" colspan="1">
                      <abbrev xmlns:xlink="http://www.w3.org/1999/xlink" content-type="institution" xlink:title="Universitas Malikussaleh, North Aceh, Sumatra, Indonesia" id="ABBRID0EJCCK" xlink:type="simple">UMIZ</abbrev> 00008</td><td rowspan="1" colspan="1">3138</td></tr><tr><td rowspan="1" colspan="1">74 × (95-1-95)</td><td rowspan="1" colspan="1">40</td><td rowspan="1" colspan="1">
                      <abbrev xmlns:xlink="http://www.w3.org/1999/xlink" content-type="institution" xlink:title="Universitas Malikussaleh, North Aceh, Sumatra, Indonesia" id="ABBRID0E3CCK" xlink:type="simple">UMIZ</abbrev> 00011</td><td rowspan="1" colspan="1">5079</td></tr><tr><td rowspan="3" colspan="1">
                      <italic><tp:taxon-name><tp:taxon-name-part taxon-name-part-type="genus" reg="Wallaconchis">W.</tp:taxon-name-part> <tp:taxon-name-part taxon-name-part-type="species" reg="buetschlii">buetschlii</tp:taxon-name-part></tp:taxon-name></italic>
                    </td><td rowspan="1" colspan="1">58 × (85-1-85)</td><td rowspan="1" colspan="1">31</td><td rowspan="1" colspan="1">
                      <abbrev xmlns:xlink="http://www.w3.org/1999/xlink" content-type="institution" xlink:title="Universitas Malikussaleh, North Aceh, Sumatra, Indonesia" id="ABBRID0E5DCK" xlink:type="simple">UMIZ</abbrev> 00021</td><td rowspan="1" colspan="1">2120</td></tr><tr><td rowspan="1" colspan="1">71 × (105-1-105)</td><td rowspan="1" colspan="1">42</td><td rowspan="1" colspan="1">
                      <abbrev xmlns:xlink="http://www.w3.org/1999/xlink" content-type="institution" xlink:title="Museum of Tropical Queensland, Townsville, Queensland, Australia" id="ABBRID0ERECK" xlink:type="simple">MTQ</abbrev> st100</td><td rowspan="1" colspan="1">2554</td></tr><tr><td rowspan="1" colspan="1">42 × (70-1-70)</td><td rowspan="1" colspan="1">16</td><td rowspan="1" colspan="1">
                      <abbrev xmlns:xlink="http://www.w3.org/1999/xlink" content-type="institution" xlink:title="Museum of Tropical Queensland, Townsville, Queensland, Australia" id="ABBRID0EEFCK" xlink:type="simple">MTQ</abbrev> st100</td><td rowspan="1" colspan="1">2555</td></tr><tr><td rowspan="3" colspan="1">
                      <italic><tp:taxon-name><tp:taxon-name-part taxon-name-part-type="genus" reg="Wallaconchis">W.</tp:taxon-name-part> <tp:taxon-name-part taxon-name-part-type="species" reg="gracile">gracile</tp:taxon-name-part></tp:taxon-name></italic>
                    </td><td rowspan="1" colspan="1">50 × (85-1-85)</td><td rowspan="1" colspan="1">22</td><td rowspan="1" colspan="1">
                      <abbrev xmlns:xlink="http://www.w3.org/1999/xlink" content-type="institution" xlink:title="Universitas Malikussaleh, North Aceh, Sumatra, Indonesia" id="ABBRID0EGGCK" xlink:type="simple">UMIZ</abbrev> 00056</td><td rowspan="1" colspan="1">N/A</td></tr><tr><td rowspan="1" colspan="1">44 × (75-1-75)</td><td rowspan="1" colspan="1">17</td><td rowspan="1" colspan="1">
                      <abbrev xmlns:xlink="http://www.w3.org/1999/xlink" content-type="institution" xlink:title="Universitas Malikussaleh, North Aceh, Sumatra, Indonesia" id="ABBRID0EZGCK" xlink:type="simple">UMIZ</abbrev> 00056</td><td rowspan="1" colspan="1">3106</td></tr><tr><td rowspan="1" colspan="1">51 × (65-1-65)</td><td rowspan="1" colspan="1">24</td><td rowspan="1" colspan="1">
                      <abbrev xmlns:xlink="http://www.w3.org/1999/xlink" content-type="institution" xlink:title="National Museum of the Philippines, Manila, Philippines" id="ABBRID0EMHCK" xlink:type="simple">PNM</abbrev> 041231</td><td rowspan="1" colspan="1">3652</td></tr><tr><td rowspan="3" colspan="1">
                      <italic><tp:taxon-name><tp:taxon-name-part taxon-name-part-type="genus" reg="Wallaconchis">W.</tp:taxon-name-part> <tp:taxon-name-part taxon-name-part-type="species" reg="nangkauriense">nangkauriense</tp:taxon-name-part></tp:taxon-name></italic>
                    </td><td rowspan="1" colspan="1">74 × (100-1-100)</td><td rowspan="1" colspan="1">42</td><td rowspan="1" colspan="1">
                      <abbrev xmlns:xlink="http://www.w3.org/1999/xlink" content-type="institution" xlink:title="Universitas Malikussaleh, North Aceh, Sumatra, Indonesia" id="ABBRID0EOICK" xlink:type="simple">UMIZ</abbrev> 00012</td><td rowspan="1" colspan="1">N/A</td></tr><tr><td rowspan="1" colspan="1">59 × (80-1-80)</td><td rowspan="1" colspan="1">18</td><td rowspan="1" colspan="1">
                      <abbrev xmlns:xlink="http://www.w3.org/1999/xlink" content-type="institution" xlink:title="Universitas Malikussaleh, North Aceh, Sumatra, Indonesia" id="ABBRID0EBJCK" xlink:type="simple">UMIZ</abbrev> 00020</td><td rowspan="1" colspan="1">3129</td></tr><tr><td rowspan="1" colspan="1">74 × (105-1-105)</td><td rowspan="1" colspan="1">28</td><td rowspan="1" colspan="1">
                      <abbrev xmlns:xlink="http://www.w3.org/1999/xlink" content-type="institution" xlink:title="National Museum of the Philippines, Manila, Philippines" id="ABBRID0EUJCK" xlink:type="simple">PNM</abbrev> 041206</td><td rowspan="1" colspan="1">3276</td></tr><tr><td rowspan="3" colspan="1">
                      <italic><tp:taxon-name><tp:taxon-name-part taxon-name-part-type="genus" reg="Wallaconchis">W.</tp:taxon-name-part> <tp:taxon-name-part taxon-name-part-type="species" reg="ater">ater</tp:taxon-name-part></tp:taxon-name></italic> unit #1</td><td rowspan="1" colspan="1">71 × (113-1-113)</td><td rowspan="1" colspan="1">33</td><td rowspan="1" colspan="1">
                      <abbrev xmlns:xlink="http://www.w3.org/1999/xlink" content-type="institution" xlink:title="Universitas Malikussaleh, North Aceh, Sumatra, Indonesia" id="ABBRID0EWKCK" xlink:type="simple">UMIZ</abbrev> 00038</td><td rowspan="1" colspan="1">2283</td></tr><tr><td rowspan="1" colspan="1">67 × (96-1-96)</td><td rowspan="1" colspan="1">25</td><td rowspan="1" colspan="1">
                      <abbrev xmlns:xlink="http://www.w3.org/1999/xlink" content-type="institution" xlink:title="Universitas Malikussaleh, North Aceh, Sumatra, Indonesia" id="ABBRID0EJLCK" xlink:type="simple">UMIZ</abbrev> 00039</td><td rowspan="1" colspan="1">2330</td></tr><tr><td rowspan="1" colspan="1">43 × (55-1-55)</td><td rowspan="1" colspan="1">17</td><td rowspan="1" colspan="1">
                      <abbrev xmlns:xlink="http://www.w3.org/1999/xlink" content-type="institution" xlink:title="Universitas Malikussaleh, North Aceh, Sumatra, Indonesia" id="ABBRID0E3LCK" xlink:type="simple">UMIZ</abbrev> 00041</td><td rowspan="1" colspan="1">2939</td></tr><tr><td rowspan="3" colspan="1">
                      <italic><tp:taxon-name><tp:taxon-name-part taxon-name-part-type="genus" reg="Wallaconchis">W.</tp:taxon-name-part> <tp:taxon-name-part taxon-name-part-type="species" reg="ater">ater</tp:taxon-name-part></tp:taxon-name></italic> unit #2</td><td rowspan="1" colspan="1">65 × (90-1-90)</td><td rowspan="1" colspan="1">29</td><td rowspan="1" colspan="1">
                      <abbrev xmlns:xlink="http://www.w3.org/1999/xlink" content-type="institution" xlink:title="Universitas Malikussaleh, North Aceh, Sumatra, Indonesia" id="ABBRID0E5MCK" xlink:type="simple">UMIZ</abbrev> 00050</td><td rowspan="1" colspan="1">2220</td></tr><tr><td rowspan="1" colspan="1">55 × (80-1-80)</td><td rowspan="1" colspan="1">22</td><td rowspan="1" colspan="1">
                      <abbrev xmlns:xlink="http://www.w3.org/1999/xlink" content-type="institution" xlink:title="Universitas Malikussaleh, North Aceh, Sumatra, Indonesia" id="ABBRID0ERNCK" xlink:type="simple">UMIZ</abbrev> 00053</td><td rowspan="1" colspan="1">3137</td></tr><tr><td rowspan="1" colspan="1">60 × (90-1-90)</td><td rowspan="1" colspan="1">30</td><td rowspan="1" colspan="1">
                      <abbrev xmlns:xlink="http://www.w3.org/1999/xlink" content-type="institution" xlink:title="National Museum of the Philippines, Manila, Philippines" id="ABBRID0EEOCK" xlink:type="simple">PNM</abbrev> 041222</td><td rowspan="1" colspan="1">3270</td></tr><tr><td rowspan="3" colspan="1">
                      <italic><tp:taxon-name><tp:taxon-name-part taxon-name-part-type="genus" reg="Wallaconchis">W.</tp:taxon-name-part> <tp:taxon-name-part taxon-name-part-type="species" reg="graniferum">graniferum</tp:taxon-name-part></tp:taxon-name></italic> unit #1</td><td rowspan="1" colspan="1">64 × (105-1-105)</td><td rowspan="1" colspan="1">46</td><td rowspan="1" colspan="1">
                      <abbrev xmlns:xlink="http://www.w3.org/1999/xlink" content-type="institution" xlink:title="National Museum of the Philippines, Manila, Philippines" id="ABBRID0EGPCK" xlink:type="simple">PNM</abbrev> 041227</td><td rowspan="1" colspan="1">3163</td></tr><tr><td rowspan="1" colspan="1">60 × (95-1-95)</td><td rowspan="1" colspan="1">28</td><td rowspan="1" colspan="1">
                      <abbrev xmlns:xlink="http://www.w3.org/1999/xlink" content-type="institution" xlink:title="National Museum of the Philippines, Manila, Philippines" id="ABBRID0EZPCK" xlink:type="simple">PNM</abbrev> 041228</td><td rowspan="1" colspan="1">3636</td></tr><tr><td rowspan="1" colspan="1">59 × (95-1-95)</td><td rowspan="1" colspan="1">18</td><td rowspan="1" colspan="1">
                      <abbrev xmlns:xlink="http://www.w3.org/1999/xlink" content-type="institution" xlink:title="National Museum of the Philippines, Manila, Philippines" id="ABBRID0EMQCK" xlink:type="simple">PNM</abbrev> 041228</td><td rowspan="1" colspan="1">5760</td></tr><tr><td rowspan="2" colspan="1">
                      <italic><tp:taxon-name><tp:taxon-name-part taxon-name-part-type="genus" reg="Wallaconchis">W.</tp:taxon-name-part> <tp:taxon-name-part taxon-name-part-type="species" reg="graniferum">graniferum</tp:taxon-name-part></tp:taxon-name></italic> unit #2</td><td rowspan="1" colspan="1">60 × (85-1-85)</td><td rowspan="1" colspan="1">26</td><td rowspan="1" colspan="1">
                      <abbrev xmlns:xlink="http://www.w3.org/1999/xlink" content-type="institution" xlink:title="National Museum of the Philippines, Manila, Philippines" id="ABBRID0EORCK" xlink:type="simple">PNM</abbrev> 041228</td><td rowspan="1" colspan="1">3638</td></tr><tr><td rowspan="1" colspan="1">58 × (85-1-85)</td><td rowspan="1" colspan="1">16</td><td rowspan="1" colspan="1">
                      <abbrev xmlns:xlink="http://www.w3.org/1999/xlink" content-type="institution" xlink:title="National Museum of the Philippines, Manila, Philippines" id="ABBRID0EBSCK" xlink:type="simple">PNM</abbrev> 041228</td><td rowspan="1" colspan="1">5762</td></tr><tr><td rowspan="3" colspan="1">
                      <italic><tp:taxon-name><tp:taxon-name-part taxon-name-part-type="genus" reg="Wallaconchis">W.</tp:taxon-name-part> <tp:taxon-name-part taxon-name-part-type="species" reg="achleitneri">achleitneri</tp:taxon-name-part></tp:taxon-name></italic>
                    </td><td rowspan="1" colspan="1">37 × (70-1-70)</td><td rowspan="1" colspan="1">14</td><td rowspan="1" colspan="1">
                      <abbrev xmlns:xlink="http://www.w3.org/1999/xlink" content-type="institution" xlink:title="Museum of Tropical Queensland, Townsville, Queensland, Australia" id="ABBRID0EDTCK" xlink:type="simple">MTQ</abbrev> st117</td><td rowspan="1" colspan="1">N/A</td></tr><tr><td rowspan="1" colspan="1">38 × (65-1-65)</td><td rowspan="1" colspan="1">8</td><td rowspan="1" colspan="1">
                      <abbrev xmlns:xlink="http://www.w3.org/1999/xlink" content-type="institution" xlink:title="Museum of Tropical Queensland, Townsville, Queensland, Australia" id="ABBRID0EWTCK" xlink:type="simple">MTQ</abbrev> st117</td><td rowspan="1" colspan="1">3535</td></tr><tr><td rowspan="1" colspan="1">36 × (60-1-60)</td><td rowspan="1" colspan="1">7</td><td rowspan="1" colspan="1">
                      <abbrev xmlns:xlink="http://www.w3.org/1999/xlink" content-type="institution" xlink:title="Museum of Tropical Queensland, Townsville, Queensland, Australia" id="ABBRID0EJUCK" xlink:type="simple">MTQ</abbrev> st117</td><td rowspan="1" colspan="1">3534</td></tr><tr><td rowspan="3" colspan="1">
                      <italic><tp:taxon-name><tp:taxon-name-part taxon-name-part-type="genus" reg="Wallaconchis">W.</tp:taxon-name-part> <tp:taxon-name-part taxon-name-part-type="species" reg="comendadori">comendadori</tp:taxon-name-part></tp:taxon-name></italic>
                    </td><td rowspan="1" colspan="1">47 × (95-1-95)</td><td rowspan="1" colspan="1">7</td><td rowspan="1" colspan="1">
                      <abbrev xmlns:xlink="http://www.w3.org/1999/xlink" content-type="institution" xlink:title="Universitas Malikussaleh, North Aceh, Sumatra, Indonesia" id="ABBRID0ELVCK" xlink:type="simple">UMIZ</abbrev> 00061</td><td rowspan="1" colspan="1">3539</td></tr><tr><td rowspan="1" colspan="1">52 × (115-1-115)</td><td rowspan="1" colspan="1">18</td><td rowspan="1" colspan="1">
                      <abbrev xmlns:xlink="http://www.w3.org/1999/xlink" content-type="institution" xlink:title="Universitas Malikussaleh, North Aceh, Sumatra, Indonesia" id="ABBRID0E5VCK" xlink:type="simple">UMIZ</abbrev> 00063</td><td rowspan="1" colspan="1">2985</td></tr><tr><td rowspan="1" colspan="1">51 × (105-1-105)</td><td rowspan="1" colspan="1">22</td><td rowspan="1" colspan="1">
                      <abbrev xmlns:xlink="http://www.w3.org/1999/xlink" content-type="institution" xlink:title="National Museum of the Philippines, Manila, Philippines" id="ABBRID0ERWCK" xlink:type="simple">PNM</abbrev> 041234</td><td rowspan="1" colspan="1">3385</td></tr><tr><td rowspan="3" colspan="1">
                      <italic><tp:taxon-name><tp:taxon-name-part taxon-name-part-type="genus" reg="Wallaconchis">W.</tp:taxon-name-part> <tp:taxon-name-part taxon-name-part-type="species" reg="melanesiensis">melanesiensis</tp:taxon-name-part></tp:taxon-name></italic> unit #1</td><td rowspan="1" colspan="1">58 × (130-1-130)</td><td rowspan="1" colspan="1">13</td><td rowspan="1" colspan="1">
                      <abbrev xmlns:xlink="http://www.w3.org/1999/xlink" content-type="institution" xlink:title="Universitas Malikussaleh, North Aceh, Sumatra, Indonesia" id="ABBRID0ETXCK" xlink:type="simple">UMIZ</abbrev> 00068</td><td rowspan="1" colspan="1">2733</td></tr><tr><td rowspan="1" colspan="1">68 × (175-1-175)</td><td rowspan="1" colspan="1">43</td><td rowspan="1" colspan="1">
                      <abbrev xmlns:xlink="http://www.w3.org/1999/xlink" content-type="institution" xlink:title="Universitas Malikussaleh, North Aceh, Sumatra, Indonesia" id="ABBRID0EGYCK" xlink:type="simple">UMIZ</abbrev> 00068</td><td rowspan="1" colspan="1">2735</td></tr><tr><td rowspan="1" colspan="1">62 × (105-1-105)</td><td rowspan="1" colspan="1">23</td><td rowspan="1" colspan="1">
                      <abbrev xmlns:xlink="http://www.w3.org/1999/xlink" content-type="institution" xlink:title="Universitas Malikussaleh, North Aceh, Sumatra, Indonesia" id="ABBRID0EZYCK" xlink:type="simple">UMIZ</abbrev> 00069</td><td rowspan="1" colspan="1">5132</td></tr><tr><td rowspan="1" colspan="1">
                      <italic><tp:taxon-name><tp:taxon-name-part taxon-name-part-type="genus" reg="Wallaconchis">W.</tp:taxon-name-part> <tp:taxon-name-part taxon-name-part-type="species" reg="melanesiensis">melanesiensis</tp:taxon-name-part></tp:taxon-name></italic> unit #2</td><td rowspan="1" colspan="1">47 × (150-1-150)</td><td rowspan="1" colspan="1">27</td><td rowspan="1" colspan="1">
                      <abbrev xmlns:xlink="http://www.w3.org/1999/xlink" content-type="institution" xlink:title="Universitas Malikussaleh, North Aceh, Sumatra, Indonesia" id="ABBRID0E2ZCK" xlink:type="simple">UMIZ</abbrev> 00070</td><td rowspan="1" colspan="1">2963</td></tr></tbody></table></table-wrap></tp:treatment-sec></tp:taxon-treatment>
