# Supplementary material for: Integrative taxonomy of a new and highly-diverse genus of onchidiid slugs from the Coral Triangle (Gastropoda, Pulmonata, Onchidiidae)
Source: Zookeys. 2018 Jun 4;(763):1–111. doi: 10.3897/zookeys.763.21252 (PMC5996013; doi:10.3897/zookeys.763.21252)
Supplement: XML Treatment for Wallaconchis comendadori [file zookeys.763.21252-treatment10.xml]

<!DOCTYPE tp:taxon-treatment
  PUBLIC "-//TaxonX//DTD Taxonomic Treatment Publishing DTD v0 20100105//EN" "tax-treatment-NSO.dtd">
<tp:taxon-treatment xmlns:tp="http://www.plazi.org/taxpub"><tp:treatment-meta><kwd-group><label>Taxon classification</label><kwd><named-content xmlns:xlink="http://www.w3.org/1999/xlink" content-type="kingdom">Animalia</named-content></kwd><kwd><named-content xmlns:xlink="http://www.w3.org/1999/xlink" content-type="order">Systellommatophora</named-content></kwd><kwd><named-content xmlns:xlink="http://www.w3.org/1999/xlink" content-type="family">Onchidiidae</named-content></kwd></kwd-group><mixed-citation publication-type="journal"><person-group><name><surname>Goulding</surname><given-names>Tricia C.</given-names></name><name><surname>Khalil</surname><given-names>Munawar</given-names></name><name><surname>Tan</surname><given-names>Shau Hwai</given-names></name><name><surname>Dayrat</surname><given-names>Benoît</given-names></name></person-group><article-title>Integrative taxonomy of a new and highly-diverse genus of onchidiid slugs from the Coral Triangle (<tp:taxon-name><tp:taxon-name-part taxon-name-part-type="class">Gastropoda</tp:taxon-name-part></tp:taxon-name>, <tp:taxon-name><tp:taxon-name-part taxon-name-part-type="infraclass">Pulmonata</tp:taxon-name-part></tp:taxon-name>, <tp:taxon-name><tp:taxon-name-part taxon-name-part-type="family">Onchidiidae</tp:taxon-name-part></tp:taxon-name>)</article-title><source>Zookeys</source><day>4</day><month>6</month><year>2018</year><volume>2018</volume><issue>763</issue><fpage>1</fpage><lpage>111</lpage><pub-id pub-id-type="doi">10.3897/zookeys.763.21252</pub-id></mixed-citation></tp:treatment-meta><tp:nomenclature><tp:taxon-name>
              <tp:taxon-name-part taxon-name-part-type="genus" reg="Wallaconchis">Wallaconchis</tp:taxon-name-part>
              <tp:taxon-name-part taxon-name-part-type="species" reg="comendadori">comendadori</tp:taxon-name-part>
              <object-id xmlns:xlink="http://www.w3.org/1999/xlink" content-type="zoobank" xlink:type="simple">http://zoobank.org/F96331E4-4A09-425E-B103-62811C10816D</object-id>
            </tp:taxon-name><tp:taxon-authority>Goulding &amp; Dayrat</tp:taxon-authority><tp:taxon-status xmlns:xlink="http://www.w3.org/1999/xlink" xlink:type="simple">sp. n.</tp:taxon-status><xref ref-type="fig" rid="F55">Figs 54</xref><xref ref-type="fig" rid="F56">, 55</xref><xref ref-type="fig" rid="F57">, 56</xref><xref ref-type="fig" rid="F58">, 57</xref><xref ref-type="fig" rid="F59">, 58</xref></tp:nomenclature><tp:treatment-sec sec-type="type locality" id="SECID0EEUEM"><title>Type locality.</title><p>Philippines, Bohol, Guindulman, <named-content xmlns:xlink="http://www.w3.org/1999/xlink" content-type="dwc:verbatimCoordinates" xlink:type="simple"><named-content content-type="geo-json" specific-use="{&#34;type&#34;:&#34;Point&#34;,&#34;coordinates&#34;:[124.460500,9.734333]}" id="NCID0ENUEM" xlink:type="simple">09°44.06'N, 124°27.63'E</named-content></named-content>, st 197, rocks and coral rubble near a few <italic><tp:taxon-name><tp:taxon-name-part taxon-name-part-type="genus" reg="Avicennia">Avicennia</tp:taxon-name-part></tp:taxon-name></italic> trees.</p></tp:treatment-sec><tp:treatment-sec sec-type="type material" id="SECID0EZUEM"><title>Type material.</title><p>Holotype: 12/11 mm [3626], designated here (<abbrev xmlns:xlink="http://www.w3.org/1999/xlink" content-type="institution" xlink:title="National Museum of the Philippines, Manila, Philippines" id="ABBRID0E6UEM" xlink:type="simple">PNM</abbrev> 041232).</p></tp:treatment-sec><tp:treatment-sec sec-type="material" id="SECID0EEVEM"><title>Additional material examined.</title><p>
              <bold>Indonesia</bold>, Sulawesi, Mantehage Island, <named-content xmlns:xlink="http://www.w3.org/1999/xlink" content-type="dwc:verbatimCoordinates" xlink:type="simple"><named-content content-type="geo-json" specific-use="{&#34;type&#34;:&#34;Point&#34;,&#34;coordinates&#34;:[124.779000,1.698000]}" id="NCID0EPVEM" xlink:type="simple">01°41.88'N, 124°46.74'E</named-content></named-content>, 1 specimen 15/7 mm [2315], st 91, rocks behind a mangrove of <italic><tp:taxon-name><tp:taxon-name-part taxon-name-part-type="genus" reg="Sonneratia">Sonneratia</tp:taxon-name-part></tp:taxon-name></italic> and <italic><tp:taxon-name><tp:taxon-name-part taxon-name-part-type="genus" reg="Rhizophora">Rhizophora</tp:taxon-name-part></tp:taxon-name></italic> (<abbrev xmlns:xlink="http://www.w3.org/1999/xlink" content-type="institution" xlink:title="Universitas Malikussaleh, North Aceh, Sumatra, Indonesia" id="ABBRID0ECWEM" xlink:type="simple">UMIZ</abbrev> 00060); Ambon, Haruku Island, <named-content xmlns:xlink="http://www.w3.org/1999/xlink" content-type="dwc:verbatimCoordinates" xlink:type="simple"><named-content content-type="geo-json" specific-use="{&#34;type&#34;:&#34;Point&#34;,&#34;coordinates&#34;:[128.417833,-3.608667]}" id="NCID0EKWEM" xlink:type="simple">03°36.52'S, 128°25.07'E</named-content></named-content>, 2 specimens 12/7 mm [2725] and 7/6 mm [3539], st 127, rocky <italic><tp:taxon-name><tp:taxon-name-part taxon-name-part-type="genus" reg="Sonneratia">Sonneratia</tp:taxon-name-part></tp:taxon-name></italic> mangrove with coral rubble (<abbrev xmlns:xlink="http://www.w3.org/1999/xlink" content-type="institution" xlink:title="Universitas Malikussaleh, North Aceh, Sumatra, Indonesia" id="ABBRID0EWWEM" xlink:type="simple">UMIZ</abbrev> 00061); Lombok, Don Don, <named-content xmlns:xlink="http://www.w3.org/1999/xlink" content-type="dwc:verbatimCoordinates" xlink:type="simple"><named-content content-type="geo-json" specific-use="{&#34;type&#34;:&#34;Point&#34;,&#34;coordinates&#34;:[116.358333,-8.909000]}" id="NCID0E5WEM" xlink:type="simple">08°54.54'S, 116°21.50'E</named-content></named-content>, 2 specimens 18/12 mm [2985] and 7/6 mm [2983], st 149, old <italic><tp:taxon-name><tp:taxon-name-part taxon-name-part-type="genus" reg="Avicennia">Avicennia</tp:taxon-name-part></tp:taxon-name></italic> forest with coral rubble (<abbrev xmlns:xlink="http://www.w3.org/1999/xlink" content-type="institution" xlink:title="Universitas Malikussaleh, North Aceh, Sumatra, Indonesia" id="ABBRID0EKXEM" xlink:type="simple">UMIZ</abbrev> 00063); Bali, Pemuteran, Labuhan Lalang Harbor, <named-content xmlns:xlink="http://www.w3.org/1999/xlink" content-type="dwc:verbatimCoordinates" xlink:type="simple"><named-content content-type="geo-json" specific-use="{&#34;type&#34;:&#34;Point&#34;,&#34;coordinates&#34;:[114.538833,-8.143500]}" id="NCID0ESXEM" xlink:type="simple">08°08.61'S, 114°32.33'E</named-content></named-content>, 2 specimens 16/8 mm [3133] and 13/9 mm [3131], st 157, coral rubble, rocks and a few <italic><tp:taxon-name><tp:taxon-name-part taxon-name-part-type="genus" reg="Avicennia">Avicennia</tp:taxon-name-part></tp:taxon-name></italic> (<abbrev xmlns:xlink="http://www.w3.org/1999/xlink" content-type="institution" xlink:title="Universitas Malikussaleh, North Aceh, Sumatra, Indonesia" id="ABBRID0E5XEM" xlink:type="simple">UMIZ</abbrev> 00064). <bold>Philippines</bold>, Bohol, Guindulman, <named-content xmlns:xlink="http://www.w3.org/1999/xlink" content-type="dwc:verbatimCoordinates" xlink:type="simple"><named-content content-type="geo-json" specific-use="{&#34;type&#34;:&#34;Point&#34;,&#34;coordinates&#34;:[124.460500,9.734333]}" id="NCID0EIYEM" xlink:type="simple">09°44.06'N, 124°27.63'E</named-content></named-content>, 2 specimens 30/11 mm [3627] and 19/15 mm [3630], st 197, rocks and coral rubble near a few <italic><tp:taxon-name><tp:taxon-name-part taxon-name-part-type="genus" reg="Avicennia">Avicennia</tp:taxon-name-part></tp:taxon-name></italic> trees (<abbrev xmlns:xlink="http://www.w3.org/1999/xlink" content-type="institution" xlink:title="National Museum of the Philippines, Manila, Philippines" id="ABBRID0EUYEM" xlink:type="simple">PNM</abbrev> 041233); Bohol, Maribojoc, <named-content xmlns:xlink="http://www.w3.org/1999/xlink" content-type="dwc:verbatimCoordinates" xlink:type="simple"><named-content content-type="geo-json" specific-use="{&#34;type&#34;:&#34;Point&#34;,&#34;coordinates&#34;:[123.790833,9.733667]}" id="NCID0E3YEM" xlink:type="simple">09°44.020'N, 123°47.45'E</named-content></named-content>, 2 specimens 22/13 mm [3385] and 21/16 mm [3400], st 200, coral rubble with sand, low tide at night (<abbrev xmlns:xlink="http://www.w3.org/1999/xlink" content-type="institution" xlink:title="National Museum of the Philippines, Manila, Philippines" id="ABBRID0EBZEM" xlink:type="simple">PNM</abbrev> 041234).</p></tp:treatment-sec><tp:treatment-sec sec-type="distribution" id="SECID0EGZEM"><title>Distribution.</title><p>Indonesia: Ambon, Bali, Lombok, and Sulawesi. Philippines: Bohol.</p></tp:treatment-sec><tp:treatment-sec sec-type="habitat" id="SECID0ELZEM"><title>Habitat</title><p>(Fig. <xref ref-type="fig" rid="F55">54</xref>, Table <xref ref-type="table" rid="T3">3</xref>). <italic><tp:taxon-name><tp:taxon-name-part taxon-name-part-type="genus" reg="Wallaconchis">Wallaconchis</tp:taxon-name-part> <tp:taxon-name-part taxon-name-part-type="species" reg="comendadori">comendadori</tp:taxon-name-part></tp:taxon-name></italic> is found in the rocky intertidal, on rocks or large pieces of coral rubble, generally covered by a thin mat of algae.</p><fig id="F55" position="float" orientation="portrait"><label>Figure 54.</label><caption><p>Habitats, <italic><tp:taxon-name><tp:taxon-name-part taxon-name-part-type="genus" reg="Wallaconchis">Wallaconchis</tp:taxon-name-part> <tp:taxon-name-part taxon-name-part-type="species" reg="comendadori">comendadori</tp:taxon-name-part></tp:taxon-name></italic>. <bold>A</bold> Type locality, Philippines, Bohol, Guindulman, rocks and coral rubble near a few <italic><tp:taxon-name><tp:taxon-name-part taxon-name-part-type="genus" reg="Avicennia">Avicennia</tp:taxon-name-part></tp:taxon-name></italic> trees (st 197) <bold>B</bold> View of the shore (same locality as A) <bold>C</bold> Indonesia, Bali, Pemuteran, Labuhan Lalang Harbor, coral rubble, rocks and a few <italic><tp:taxon-name><tp:taxon-name-part taxon-name-part-type="genus" reg="Avicennia">Avicennia</tp:taxon-name-part></tp:taxon-name></italic> trees (st 157) <bold>D</bold> Indonesia, Lombok, Don Don, old <italic><tp:taxon-name><tp:taxon-name-part taxon-name-part-type="genus" reg="Avicennia">Avicennia</tp:taxon-name-part></tp:taxon-name></italic> forest, with coral rubble (st 149).</p></caption><graphic xmlns:xlink="http://www.w3.org/1999/xlink" xlink:href="zookeys-763-001-g055.jpg" position="float" orientation="portrait" xlink:type="simple" id="oo_207190.jpg"/></fig></tp:treatment-sec><tp:treatment-sec sec-type="etymology" id="SECID0EZ2EM"><title>Etymology.</title><p>This species is dedicated to Joseph Comendador, from the National Museum of the Philippines. Our expedition in the Philippines would not have been possible without his help with logistics, and we enjoyed exploring mangroves with him.</p></tp:treatment-sec><tp:treatment-sec sec-type="diagnosis" id="SECID0E52EM"><title>Diagnosis</title><p>(Table <xref ref-type="table" rid="T5">5</xref>). Externally, <italic><tp:taxon-name><tp:taxon-name-part taxon-name-part-type="genus" reg="Wallaconchis">Wallaconchis</tp:taxon-name-part> <tp:taxon-name-part taxon-name-part-type="species" reg="comendadori">comendadori</tp:taxon-name-part></tp:taxon-name></italic> cannot be distinguished from brown or black specimens of other <italic><tp:taxon-name><tp:taxon-name-part taxon-name-part-type="genus" reg="Wallaconchis">Wallaconchis</tp:taxon-name-part></tp:taxon-name></italic> species, although a bright yellow, longitudinal band on the dorsum is more commonly found in this species. Internally, the narrow penis, a free oviduct (not attached to the body wall by fibers), and the apple-shaped spermatheca distinguishes <italic><tp:taxon-name><tp:taxon-name-part taxon-name-part-type="genus" reg="Wallaconchis">W.</tp:taxon-name-part> <tp:taxon-name-part taxon-name-part-type="species" reg="comendadori">comendadori</tp:taxon-name-part></tp:taxon-name></italic> from most <italic><tp:taxon-name><tp:taxon-name-part taxon-name-part-type="genus" reg="Wallaconchis">Wallaconchis</tp:taxon-name-part></tp:taxon-name></italic> species, except <italic><tp:taxon-name><tp:taxon-name-part taxon-name-part-type="genus" reg="Wallaconchis">W.</tp:taxon-name-part> <tp:taxon-name-part taxon-name-part-type="species" reg="melanesiensis">melanesiensis</tp:taxon-name-part></tp:taxon-name></italic>, from which it differs by having a longer penis and a more highly convoluted deferent duct.</p></tp:treatment-sec><tp:treatment-sec sec-type="Color and morphology of live animals" id="SECID0EX4EM"><title>Color and morphology of live animals</title><p>(Fig. <xref ref-type="fig" rid="F56">55</xref>). Animals are not frequently brightly colored. The dorsal notum is predominantly brown or black, which may be mixed with subtle patches of yellow, green, red, and grey. A median, longitudinal yellow band was observed in a few individuals. The ocular tentacles are brown or grey. The hyponotum is light or bright yellow. The foot is bright yellow or light yellow-grey.</p><fig id="F56" position="float" orientation="portrait"><label>Figure 55.</label><caption><p>Live specimens, <italic><tp:taxon-name><tp:taxon-name-part taxon-name-part-type="genus" reg="Wallaconchis">Wallaconchis</tp:taxon-name-part> <tp:taxon-name-part taxon-name-part-type="species" reg="comendadori">comendadori</tp:taxon-name-part></tp:taxon-name></italic>. <bold>A</bold> Dorsal view, 16 mm long [3133], Indonesia, Bali (<abbrev xmlns:xlink="http://www.w3.org/1999/xlink" content-type="institution" xlink:title="Universitas Malikussaleh, North Aceh, Sumatra, Indonesia" id="ABBRID0EW5EM" xlink:type="simple">UMIZ</abbrev> 00064) <bold>B</bold> Dorsal view, 18 mm long [2985], Indonesia, Lombok (<abbrev xmlns:xlink="http://www.w3.org/1999/xlink" content-type="institution" xlink:title="Universitas Malikussaleh, North Aceh, Sumatra, Indonesia" id="ABBRID0E45EM" xlink:type="simple">UMIZ</abbrev> 00063) <bold>C</bold> Dorsal view, 13 mm long [3131], Indonesia, Bali (<abbrev xmlns:xlink="http://www.w3.org/1999/xlink" content-type="institution" xlink:title="Universitas Malikussaleh, North Aceh, Sumatra, Indonesia" id="ABBRID0EE6EM" xlink:type="simple">UMIZ</abbrev> 00064) <bold>D</bold> Dorsal view, 12 mm long [2725], Indonesia, Ambon (<abbrev xmlns:xlink="http://www.w3.org/1999/xlink" content-type="institution" xlink:title="Universitas Malikussaleh, North Aceh, Sumatra, Indonesia" id="ABBRID0EL6EM" xlink:type="simple">UMIZ</abbrev> 00061) <bold>E</bold> Dorsal view, 7 mm long [2983], Indonesia, Lombok (<abbrev xmlns:xlink="http://www.w3.org/1999/xlink" content-type="institution" xlink:title="Universitas Malikussaleh, North Aceh, Sumatra, Indonesia" id="ABBRID0ES6EM" xlink:type="simple">UMIZ</abbrev> 00063) <bold>F</bold> Dorsal view, holotype, 12 mm long [3626], Philippines, Bohol (<abbrev xmlns:xlink="http://www.w3.org/1999/xlink" content-type="institution" xlink:title="National Museum of the Philippines, Manila, Philippines" id="ABBRID0EZ6EM" xlink:type="simple">PNM</abbrev> 041232) <bold>G</bold> Ventral view, same as B <bold>H</bold> Ventral view, 15 mm long [2315], Indonesia, Sulawesi (<abbrev xmlns:xlink="http://www.w3.org/1999/xlink" content-type="institution" xlink:title="Universitas Malikussaleh, North Aceh, Sumatra, Indonesia" id="ABBRID0ECAFM" xlink:type="simple">UMIZ</abbrev> 00060) <bold>I</bold> Ventral view, 22 mm long [3385], Philippines, Bohol (<abbrev xmlns:xlink="http://www.w3.org/1999/xlink" content-type="institution" xlink:title="National Museum of the Philippines, Manila, Philippines" id="ABBRID0EJAFM" xlink:type="simple">PNM</abbrev> 041234).</p></caption><graphic xmlns:xlink="http://www.w3.org/1999/xlink" xlink:href="zookeys-763-001-g056.jpg" position="float" orientation="portrait" xlink:type="simple" id="oo_207191.jpg"/></fig></tp:treatment-sec><tp:treatment-sec sec-type="External morphology" id="SECID0ETAFM"><title>External morphology.</title><p>Between five and seven papillae bear eyes (with three or four eyes per papilla) but more may be retracted. There is a retractable papilla with eyes in the center of the dorsal notum, which is not raised above the other papillae.</p></tp:treatment-sec><tp:treatment-sec sec-type="Digestive system" id="SECID0EYAFM"><title>Digestive system</title><p>(Fig. <xref ref-type="fig" rid="F57">56</xref>, Table <xref ref-type="table" rid="T4">4</xref>). Examples of radular formulae are presented in Table <xref ref-type="table" rid="T4">4</xref>. The length of the rachidian teeth is approximately 15–22 µm, significantly smaller than that of the lateral teeth. The length of the lateral teeth (from 30 to 60 µm) gradually increases from the inner to the outer teeth (excluding the innermost and outermost lateral teeth which are significantly smaller). The intestinal loops are of type I.</p><fig id="F57" position="float" orientation="portrait"><label>Figure 56.</label><caption><p>Radula, <italic><tp:taxon-name><tp:taxon-name-part taxon-name-part-type="genus" reg="Wallaconchis">Wallaconchis</tp:taxon-name-part> <tp:taxon-name-part taxon-name-part-type="species" reg="comendadori">comendadori</tp:taxon-name-part></tp:taxon-name></italic>. <bold>A</bold> Rachidian and innermost lateral teeth, Philippines, Bohol, scale bar 20 μm [3385] (<abbrev xmlns:xlink="http://www.w3.org/1999/xlink" content-type="institution" xlink:title="National Museum of the Philippines, Manila, Philippines" id="ABBRID0E6BFM" xlink:type="simple">PNM</abbrev> 041234) <bold>B</bold> Rachidian and innermost lateral teeth, Indonesia, Lombok, scale bar 20 μm [2985] (<abbrev xmlns:xlink="http://www.w3.org/1999/xlink" content-type="institution" xlink:title="Universitas Malikussaleh, North Aceh, Sumatra, Indonesia" id="ABBRID0EGCFM" xlink:type="simple">UMIZ</abbrev> 00063) <bold>C</bold> Rachidian and inner lateral teeth, scale bar 30 μm, same as B <bold>D</bold> Transition between inner lateral teeth and outer lateral teeth, arrow shows basal lateral spine, scale bar 30 μm, same as B <bold>E</bold> Transition between inner lateral teeth and outer lateral teeth, scale bar 30 μm, same as B <bold>F</bold> Outermost lateral teeth, Indonesia, Ambon, scale bar 20 μm [3539] (<abbrev xmlns:xlink="http://www.w3.org/1999/xlink" content-type="institution" xlink:title="Universitas Malikussaleh, North Aceh, Sumatra, Indonesia" id="ABBRID0ETCFM" xlink:type="simple">UMIZ</abbrev> 00061).</p></caption><graphic xmlns:xlink="http://www.w3.org/1999/xlink" xlink:href="zookeys-763-001-g057.jpg" position="float" orientation="portrait" xlink:type="simple" id="oo_207192.jpg"/></fig></tp:treatment-sec><tp:treatment-sec sec-type="Reproductive system" id="SECID0E4CFM"><title>Reproductive system</title><p>(Fig. <xref ref-type="fig" rid="F58">57A</xref>). The oviduct is narrow, approximately the same width as the deferent duct. The spermatheca is apple-shaped, with two lobes, and joins the oviduct through a short duct.</p><fig id="F58" position="float" orientation="portrait"><label>Figure 57.</label><caption><p>Reproductive system, <italic><tp:taxon-name><tp:taxon-name-part taxon-name-part-type="genus" reg="Wallaconchis">Wallaconchis</tp:taxon-name-part> <tp:taxon-name-part taxon-name-part-type="species" reg="comendadori">comendadori</tp:taxon-name-part></tp:taxon-name></italic>. <bold>A</bold> Hermaphroditic (female), posterior parts, Indonesia, Lombok, scale bar 3 mm [2985] (<abbrev xmlns:xlink="http://www.w3.org/1999/xlink" content-type="institution" xlink:title="Universitas Malikussaleh, North Aceh, Sumatra, Indonesia" id="ABBRID0E3DFM" xlink:type="simple">UMIZ</abbrev> 00063) <bold>B</bold> Anterior, copulatory parts, Philippines, Bohol, scale bar 2 mm [3385] (<abbrev xmlns:xlink="http://www.w3.org/1999/xlink" content-type="institution" xlink:title="National Museum of the Philippines, Manila, Philippines" id="ABBRID0EDEFM" xlink:type="simple">PNM</abbrev> 041234). Abbreviations: <bold>dd</bold> deferent duct <bold>fgm</bold> female gland mass <bold>hd</bold> hermaphroditic duct <bold>hg</bold> hermaphroditic gland <bold>ov</bold> oviduct <bold>ps</bold> penial sheath <bold>rm</bold> retractor muscle <bold>rs</bold> receptaculum seminis <bold>sp</bold> spermatheca.</p></caption><graphic xmlns:xlink="http://www.w3.org/1999/xlink" xlink:href="zookeys-763-001-g058.jpg" position="float" orientation="portrait" xlink:type="simple" id="oo_207193.jpg"/></fig></tp:treatment-sec><tp:treatment-sec sec-type="Copulatory apparatus" id="SECID0E6EFM"><title>Copulatory apparatus</title><p>(Figs <xref ref-type="fig" rid="F58">57B</xref>, <xref ref-type="fig" rid="F59">58</xref>). The penis (more than 1.5 mm long) is narrow (approximately 100 µm) and smooth with no hooks (Fig. <xref ref-type="fig" rid="F59">58</xref>). The penial sheath is narrow proximally, and gradually widens distally into a vestibule. The penis is within the narrow region of the vestibule. The deferent duct is extremely convoluted (Fig. <xref ref-type="fig" rid="F58">57B</xref>), but slightly less convoluted in immature specimens. The length of the penial sheath equals approximately two thirds to three quarters the length of the body cavity. The deferent duct is approximately the same width as the penial vestibule. The retractor muscle is narrow and inserts at the posterior end of the body cavity, near the rectum.</p><fig id="F59" position="float" orientation="portrait"><label>Figure 58.</label><caption><p>Penis, <italic><tp:taxon-name><tp:taxon-name-part taxon-name-part-type="genus" reg="Wallaconchis">Wallaconchis</tp:taxon-name-part> <tp:taxon-name-part taxon-name-part-type="species" reg="comendadori">comendadori</tp:taxon-name-part></tp:taxon-name></italic>, Philippines, Bohol [3385] (<abbrev xmlns:xlink="http://www.w3.org/1999/xlink" content-type="institution" xlink:title="National Museum of the Philippines, Manila, Philippines" id="ABBRID0EIGFM" xlink:type="simple">PNM</abbrev> 041234). <bold>A</bold> View of entire penis, scale bar 0.5 mm <bold>B</bold> Distal tip of penis, scale bar 50 μm.</p></caption><graphic xmlns:xlink="http://www.w3.org/1999/xlink" xlink:href="zookeys-763-001-g059.jpg" position="float" orientation="portrait" xlink:type="simple" id="oo_207194.jpg"/></fig></tp:treatment-sec><tp:treatment-sec><!--Section generated to contain objects referenced in tp:taxon-treatment.--><table-wrap id="T3" position="float" orientation="portrait"><label>Table 3.</label><caption><p>Habitats where <italic><tp:taxon-name><tp:taxon-name-part taxon-name-part-type="genus" reg="Wallaconchis">Wallaconchis</tp:taxon-name-part></tp:taxon-name></italic> species occur.</p></caption><table id="TID0ERUAK" rules="all"><tbody><tr><th rowspan="1" colspan="1">Species</th><th rowspan="1" colspan="1">Mud</th><th rowspan="1" colspan="1">Coarse sand</th><th rowspan="1" colspan="1">Coral rubble</th><th rowspan="1" colspan="1">Rocks</th><th rowspan="1" colspan="1">Sandy mud</th><th rowspan="1" colspan="1">Fine sand</th></tr><tr><td rowspan="1" colspan="1">
                      <italic><tp:taxon-name><tp:taxon-name-part taxon-name-part-type="genus" reg="Wallaconchis">W.</tp:taxon-name-part> <tp:taxon-name-part taxon-name-part-type="species" reg="sinanui">sinanui</tp:taxon-name-part></tp:taxon-name></italic>
                    </td><td rowspan="1" colspan="1">✓</td><td rowspan="1" colspan="1"/><td rowspan="1" colspan="1"/><td rowspan="1" colspan="1"/><td rowspan="1" colspan="1"/><td rowspan="1" colspan="1"/></tr><tr><td rowspan="1" colspan="1">
                      <italic><tp:taxon-name><tp:taxon-name-part taxon-name-part-type="genus" reg="Wallaconchis">W.</tp:taxon-name-part> <tp:taxon-name-part taxon-name-part-type="species" reg="uncinus">uncinus</tp:taxon-name-part></tp:taxon-name></italic>
                    </td><td rowspan="1" colspan="1">✓</td><td rowspan="1" colspan="1"/><td rowspan="1" colspan="1"/><td rowspan="1" colspan="1"/><td rowspan="1" colspan="1"/><td rowspan="1" colspan="1"/></tr><tr><td rowspan="1" colspan="1">
                      <italic><tp:taxon-name><tp:taxon-name-part taxon-name-part-type="genus" reg="Wallaconchis">W.</tp:taxon-name-part> <tp:taxon-name-part taxon-name-part-type="species" reg="buetschlii">buetschlii</tp:taxon-name-part></tp:taxon-name></italic>
                    </td><td rowspan="1" colspan="1">✓</td><td rowspan="1" colspan="1">✓</td><td rowspan="1" colspan="1"/><td rowspan="1" colspan="1"/><td rowspan="1" colspan="1">✓</td><td rowspan="1" colspan="1"/></tr><tr><td rowspan="1" colspan="1">
                      <italic><tp:taxon-name><tp:taxon-name-part taxon-name-part-type="genus" reg="Wallaconchis">W.</tp:taxon-name-part> <tp:taxon-name-part taxon-name-part-type="species" reg="gracile">gracile</tp:taxon-name-part></tp:taxon-name></italic>
                    </td><td rowspan="1" colspan="1"/><td rowspan="1" colspan="1"/><td rowspan="1" colspan="1"/><td rowspan="1" colspan="1"/><td rowspan="1" colspan="1">✓</td><td rowspan="1" colspan="1"/></tr><tr><td rowspan="1" colspan="1">
                      <italic><tp:taxon-name><tp:taxon-name-part taxon-name-part-type="genus" reg="Wallaconchis">W.</tp:taxon-name-part> <tp:taxon-name-part taxon-name-part-type="species" reg="nangkauriense">nangkauriense</tp:taxon-name-part></tp:taxon-name></italic>
                    </td><td rowspan="1" colspan="1"/><td rowspan="1" colspan="1"/><td rowspan="1" colspan="1">✓</td><td rowspan="1" colspan="1"/><td rowspan="1" colspan="1"/><td rowspan="1" colspan="1"/></tr><tr><td rowspan="1" colspan="1">
                      <italic><tp:taxon-name><tp:taxon-name-part taxon-name-part-type="genus" reg="Wallaconchis">W.</tp:taxon-name-part> <tp:taxon-name-part taxon-name-part-type="species" reg="ater">ater</tp:taxon-name-part></tp:taxon-name></italic>
                    </td><td rowspan="1" colspan="1"/><td rowspan="1" colspan="1"/><td rowspan="1" colspan="1">✓</td><td rowspan="1" colspan="1"/><td rowspan="1" colspan="1"/><td rowspan="1" colspan="1"/></tr><tr><td rowspan="1" colspan="1">
                      <italic><tp:taxon-name><tp:taxon-name-part taxon-name-part-type="genus" reg="Wallaconchis">W.</tp:taxon-name-part> <tp:taxon-name-part taxon-name-part-type="species" reg="graniferum">graniferum</tp:taxon-name-part></tp:taxon-name></italic>
                    </td><td rowspan="1" colspan="1"/><td rowspan="1" colspan="1"/><td rowspan="1" colspan="1"/><td rowspan="1" colspan="1"/><td rowspan="1" colspan="1"/><td rowspan="1" colspan="1">✓</td></tr><tr><td rowspan="1" colspan="1">
                      <italic><tp:taxon-name><tp:taxon-name-part taxon-name-part-type="genus" reg="Wallaconchis">W.</tp:taxon-name-part> <tp:taxon-name-part taxon-name-part-type="species" reg="achleitneri">achleitneri</tp:taxon-name-part></tp:taxon-name></italic>
                    </td><td rowspan="1" colspan="1"/><td rowspan="1" colspan="1">✓</td><td rowspan="1" colspan="1"/><td rowspan="1" colspan="1"/><td rowspan="1" colspan="1"/><td rowspan="1" colspan="1"/></tr><tr><td rowspan="1" colspan="1">
                      <italic><tp:taxon-name><tp:taxon-name-part taxon-name-part-type="genus" reg="Wallaconchis">W.</tp:taxon-name-part> <tp:taxon-name-part taxon-name-part-type="species" reg="comendadori">comendadori</tp:taxon-name-part></tp:taxon-name></italic>
                    </td><td rowspan="1" colspan="1"/><td rowspan="1" colspan="1"/><td rowspan="1" colspan="1"/><td rowspan="1" colspan="1">✓</td><td rowspan="1" colspan="1"/><td rowspan="1" colspan="1"/></tr><tr><td rowspan="1" colspan="1">
                      <italic><tp:taxon-name><tp:taxon-name-part taxon-name-part-type="genus" reg="Wallaconchis">W.</tp:taxon-name-part> <tp:taxon-name-part taxon-name-part-type="species" reg="melanesiensis">melanesiensis</tp:taxon-name-part></tp:taxon-name></italic>
                    </td><td rowspan="1" colspan="1"/><td rowspan="1" colspan="1"/><td rowspan="1" colspan="1"/><td rowspan="1" colspan="1">✓</td><td rowspan="1" colspan="1"/><td rowspan="1" colspan="1"/></tr></tbody></table></table-wrap><table-wrap id="T5" position="float" orientation="portrait"><label>Table 5.</label><caption><p>Summary of traits that can help identify <italic><tp:taxon-name><tp:taxon-name-part taxon-name-part-type="genus" reg="Wallaconchis">Wallaconchis</tp:taxon-name-part></tp:taxon-name></italic> species. Observations between parentheses are less common. All traits may be subject to individual variation. Traits are described in detail in the corresponding species descriptions.</p></caption><table id="TID0ENSCK" rules="all"><tbody><tr><th rowspan="1" colspan="1">Species</th><th rowspan="1" colspan="1">Dorsal color</th><th rowspan="1" colspan="1">Hyponotum color</th><th rowspan="1" colspan="1">Penis</th><th rowspan="1" colspan="1">Oviduct</th></tr><tr><td rowspan="1" colspan="1">
                      <italic><tp:taxon-name><tp:taxon-name-part taxon-name-part-type="genus" reg="Wallaconchis">W.</tp:taxon-name-part> <tp:taxon-name-part taxon-name-part-type="species" reg="sinanui">sinanui</tp:taxon-name-part></tp:taxon-name></italic>
                    </td><td rowspan="1" colspan="1">Brown with dark brown mottling</td><td rowspan="1" colspan="1">Brownish-grey</td><td rowspan="1" colspan="1">Narrow, within penial sheath</td><td rowspan="1" colspan="1">Narrow</td></tr><tr><td rowspan="1" colspan="1">
                      <italic><tp:taxon-name><tp:taxon-name-part taxon-name-part-type="genus" reg="Wallaconchis">W.</tp:taxon-name-part> <tp:taxon-name-part taxon-name-part-type="species" reg="uncinus">uncinus</tp:taxon-name-part></tp:taxon-name></italic>
                    </td><td rowspan="1" colspan="1">Brown, mottle brown and orange (red, black)</td><td rowspan="1" colspan="1">Light grey, cream, light orange</td><td rowspan="1" colspan="1">Loops with curved hooks, in vestibule</td><td rowspan="1" colspan="1">Wide</td></tr><tr><td rowspan="1" colspan="1">
                      <italic><tp:taxon-name><tp:taxon-name-part taxon-name-part-type="genus" reg="Wallaconchis">W.</tp:taxon-name-part> <tp:taxon-name-part taxon-name-part-type="species" reg="buetschlii">buetschlii</tp:taxon-name-part></tp:taxon-name></italic>
                    </td><td rowspan="1" colspan="1">Grey-brown (red, yellow-brown)</td><td rowspan="1" colspan="1">Dark grey, light grey, cream</td><td rowspan="1" colspan="1">No penial sheath. Internal longitudinal ridges</td><td rowspan="1" colspan="1">Narrow, in membrane attached to body wall</td></tr><tr><td rowspan="1" colspan="1">
                      <italic><tp:taxon-name><tp:taxon-name-part taxon-name-part-type="genus" reg="Wallaconchis">W.</tp:taxon-name-part> <tp:taxon-name-part taxon-name-part-type="species" reg="gracile">gracile</tp:taxon-name-part></tp:taxon-name></italic>
                    </td><td rowspan="1" colspan="1">Brown (yellow, brown with patches of yellow, orange, or red)</td><td rowspan="1" colspan="1">Light yellow-orange</td><td rowspan="1" colspan="1">Narrow tube within penial sheath</td><td rowspan="1" colspan="1">Narrow, in membrane attached to body wall</td></tr><tr><td rowspan="1" colspan="1">
                      <italic><tp:taxon-name><tp:taxon-name-part taxon-name-part-type="genus" reg="Wallaconchis">W.</tp:taxon-name-part> <tp:taxon-name-part taxon-name-part-type="species" reg="nangkauriense">nangkauriense</tp:taxon-name-part></tp:taxon-name></italic>
                    </td><td rowspan="1" colspan="1">Extremely variable: grey, red, yellow, black, orange, brown, green</td><td rowspan="1" colspan="1">Light grey, cream (dark grey, white)</td><td rowspan="1" colspan="1">Narrow tube within vestibule</td><td rowspan="1" colspan="1">Extremely long, slightly narrow</td></tr><tr><td rowspan="1" colspan="1">
                      <italic><tp:taxon-name><tp:taxon-name-part taxon-name-part-type="genus" reg="Wallaconchis">W.</tp:taxon-name-part> <tp:taxon-name-part taxon-name-part-type="species" reg="ater">ater</tp:taxon-name-part></tp:taxon-name></italic>
                    </td><td rowspan="1" colspan="1">Extremely variable: grey, red, yellow, black, brown, green</td><td rowspan="1" colspan="1">Grey, cream, yellow-grey, yellow-orange</td><td rowspan="1" colspan="1">Loops form a coil in vestibule</td><td rowspan="1" colspan="1">Wide</td></tr><tr><td rowspan="1" colspan="1">
                      <italic><tp:taxon-name><tp:taxon-name-part taxon-name-part-type="genus" reg="Wallaconchis">W.</tp:taxon-name-part> <tp:taxon-name-part taxon-name-part-type="species" reg="graniferum">graniferum</tp:taxon-name-part></tp:taxon-name></italic>
                    </td><td rowspan="1" colspan="1">Brown, orange, yellow</td><td rowspan="1" colspan="1">Beige-orange, cream or white</td><td rowspan="1" colspan="1">Bears straight hooks, in vestibule</td><td rowspan="1" colspan="1">Wide</td></tr><tr><td rowspan="1" colspan="1">
                      <italic><tp:taxon-name><tp:taxon-name-part taxon-name-part-type="genus" reg="Wallaconchis">W.</tp:taxon-name-part> <tp:taxon-name-part taxon-name-part-type="species" reg="achleitneri">achleitneri</tp:taxon-name-part></tp:taxon-name></italic>
                    </td><td rowspan="1" colspan="1">Brown-grey</td><td rowspan="1" colspan="1">Light yellow-grey</td><td rowspan="1" colspan="1">Narrow, within vestibule</td><td rowspan="1" colspan="1">Slightly narrow</td></tr><tr><td rowspan="1" colspan="1">
                      <italic><tp:taxon-name><tp:taxon-name-part taxon-name-part-type="genus" reg="Wallaconchis">W.</tp:taxon-name-part> <tp:taxon-name-part taxon-name-part-type="species" reg="comendadori">comendadori</tp:taxon-name-part></tp:taxon-name></italic>
                    </td><td rowspan="1" colspan="1">Brown, black (with patches brown, yellow, grey, red, black)</td><td rowspan="1" colspan="1">Yellow-orange, grey, or both</td><td rowspan="1" colspan="1">Narrow, within penial sheath</td><td rowspan="1" colspan="1">Narrow</td></tr><tr><td rowspan="1" colspan="1">
                      <italic><tp:taxon-name><tp:taxon-name-part taxon-name-part-type="genus" reg="Wallaconchis">W.</tp:taxon-name-part> <tp:taxon-name-part taxon-name-part-type="species" reg="melanesiensis">melanesiensis</tp:taxon-name-part></tp:taxon-name></italic>
                    </td><td rowspan="1" colspan="1">Grey, black (red-black), brown</td><td rowspan="1" colspan="1">Light grey, bluish-grey</td><td rowspan="1" colspan="1">Narrow, within penial sheath</td><td rowspan="1" colspan="1">Narrow</td></tr></tbody></table></table-wrap><table-wrap id="T4" position="float" orientation="portrait"><label>Table 4.</label><caption><p>Radular forumulae in <italic><tp:taxon-name><tp:taxon-name-part taxon-name-part-type="genus" reg="Wallaconchis">Wallaconchis</tp:taxon-name-part></tp:taxon-name></italic> species.</p></caption><table id="TID0ENNBK" rules="all"><tbody><tr><th rowspan="1" colspan="1">Species</th><th rowspan="1" colspan="1">Radular formula</th><th rowspan="1" colspan="1">Specimen size (length, in mm)</th><th rowspan="1" colspan="1">Catalog Numbers</th><th rowspan="1" colspan="1">DNA extraction number</th></tr><tr><td rowspan="3" colspan="1">
                      <italic><tp:taxon-name><tp:taxon-name-part taxon-name-part-type="genus" reg="Wallaconchis">W.</tp:taxon-name-part> <tp:taxon-name-part taxon-name-part-type="species" reg="sinanui">sinanui</tp:taxon-name-part></tp:taxon-name></italic>
                    </td><td rowspan="1" colspan="1">36 × (50-1-50)</td><td rowspan="1" colspan="1">11</td><td rowspan="1" colspan="1">
                      <abbrev xmlns:xlink="http://www.w3.org/1999/xlink" content-type="institution" xlink:title="Universitas Malikussaleh, North Aceh, Sumatra, Indonesia" id="ABBRID0EO6BK" xlink:type="simple">UMIZ</abbrev> 00059</td><td rowspan="1" colspan="1">5844</td></tr><tr><td rowspan="1" colspan="1">34 × (50-1-50)</td><td rowspan="1" colspan="1">9</td><td rowspan="1" colspan="1">
                      <abbrev xmlns:xlink="http://www.w3.org/1999/xlink" content-type="institution" xlink:title="Universitas Malikussaleh, North Aceh, Sumatra, Indonesia" id="ABBRID0EBACK" xlink:type="simple">UMIZ</abbrev> 00059</td><td rowspan="1" colspan="1">5845</td></tr><tr><td rowspan="1" colspan="1">37 × (50-1-50)</td><td rowspan="1" colspan="1">7</td><td rowspan="1" colspan="1">
                      <abbrev xmlns:xlink="http://www.w3.org/1999/xlink" content-type="institution" xlink:title="Universitas Malikussaleh, North Aceh, Sumatra, Indonesia" id="ABBRID0EUACK" xlink:type="simple">UMIZ</abbrev> 00059</td><td rowspan="1" colspan="1">5846</td></tr><tr><td rowspan="3" colspan="1">
                      <italic><tp:taxon-name><tp:taxon-name-part taxon-name-part-type="genus" reg="Wallaconchis">W.</tp:taxon-name-part> <tp:taxon-name-part taxon-name-part-type="species" reg="uncinus">uncinus</tp:taxon-name-part></tp:taxon-name></italic>
                    </td><td rowspan="1" colspan="1">59 × (85-1-85)</td><td rowspan="1" colspan="1">28</td><td rowspan="1" colspan="1">
                      <abbrev xmlns:xlink="http://www.w3.org/1999/xlink" content-type="institution" xlink:title="Universitas Malikussaleh, North Aceh, Sumatra, Indonesia" id="ABBRID0EWBCK" xlink:type="simple">UMIZ</abbrev> 00007</td><td rowspan="1" colspan="1">2843</td></tr><tr><td rowspan="1" colspan="1">48 × (65-1-65)</td><td rowspan="1" colspan="1">15</td><td rowspan="1" colspan="1">
                      <abbrev xmlns:xlink="http://www.w3.org/1999/xlink" content-type="institution" xlink:title="Universitas Malikussaleh, North Aceh, Sumatra, Indonesia" id="ABBRID0EJCCK" xlink:type="simple">UMIZ</abbrev> 00008</td><td rowspan="1" colspan="1">3138</td></tr><tr><td rowspan="1" colspan="1">74 × (95-1-95)</td><td rowspan="1" colspan="1">40</td><td rowspan="1" colspan="1">
                      <abbrev xmlns:xlink="http://www.w3.org/1999/xlink" content-type="institution" xlink:title="Universitas Malikussaleh, North Aceh, Sumatra, Indonesia" id="ABBRID0E3CCK" xlink:type="simple">UMIZ</abbrev> 00011</td><td rowspan="1" colspan="1">5079</td></tr><tr><td rowspan="3" colspan="1">
                      <italic><tp:taxon-name><tp:taxon-name-part taxon-name-part-type="genus" reg="Wallaconchis">W.</tp:taxon-name-part> <tp:taxon-name-part taxon-name-part-type="species" reg="buetschlii">buetschlii</tp:taxon-name-part></tp:taxon-name></italic>
                    </td><td rowspan="1" colspan="1">58 × (85-1-85)</td><td rowspan="1" colspan="1">31</td><td rowspan="1" colspan="1">
                      <abbrev xmlns:xlink="http://www.w3.org/1999/xlink" content-type="institution" xlink:title="Universitas Malikussaleh, North Aceh, Sumatra, Indonesia" id="ABBRID0E5DCK" xlink:type="simple">UMIZ</abbrev> 00021</td><td rowspan="1" colspan="1">2120</td></tr><tr><td rowspan="1" colspan="1">71 × (105-1-105)</td><td rowspan="1" colspan="1">42</td><td rowspan="1" colspan="1">
                      <abbrev xmlns:xlink="http://www.w3.org/1999/xlink" content-type="institution" xlink:title="Museum of Tropical Queensland, Townsville, Queensland, Australia" id="ABBRID0ERECK" xlink:type="simple">MTQ</abbrev> st100</td><td rowspan="1" colspan="1">2554</td></tr><tr><td rowspan="1" colspan="1">42 × (70-1-70)</td><td rowspan="1" colspan="1">16</td><td rowspan="1" colspan="1">
                      <abbrev xmlns:xlink="http://www.w3.org/1999/xlink" content-type="institution" xlink:title="Museum of Tropical Queensland, Townsville, Queensland, Australia" id="ABBRID0EEFCK" xlink:type="simple">MTQ</abbrev> st100</td><td rowspan="1" colspan="1">2555</td></tr><tr><td rowspan="3" colspan="1">
                      <italic><tp:taxon-name><tp:taxon-name-part taxon-name-part-type="genus" reg="Wallaconchis">W.</tp:taxon-name-part> <tp:taxon-name-part taxon-name-part-type="species" reg="gracile">gracile</tp:taxon-name-part></tp:taxon-name></italic>
                    </td><td rowspan="1" colspan="1">50 × (85-1-85)</td><td rowspan="1" colspan="1">22</td><td rowspan="1" colspan="1">
                      <abbrev xmlns:xlink="http://www.w3.org/1999/xlink" content-type="institution" xlink:title="Universitas Malikussaleh, North Aceh, Sumatra, Indonesia" id="ABBRID0EGGCK" xlink:type="simple">UMIZ</abbrev> 00056</td><td rowspan="1" colspan="1">N/A</td></tr><tr><td rowspan="1" colspan="1">44 × (75-1-75)</td><td rowspan="1" colspan="1">17</td><td rowspan="1" colspan="1">
                      <abbrev xmlns:xlink="http://www.w3.org/1999/xlink" content-type="institution" xlink:title="Universitas Malikussaleh, North Aceh, Sumatra, Indonesia" id="ABBRID0EZGCK" xlink:type="simple">UMIZ</abbrev> 00056</td><td rowspan="1" colspan="1">3106</td></tr><tr><td rowspan="1" colspan="1">51 × (65-1-65)</td><td rowspan="1" colspan="1">24</td><td rowspan="1" colspan="1">
                      <abbrev xmlns:xlink="http://www.w3.org/1999/xlink" content-type="institution" xlink:title="National Museum of the Philippines, Manila, Philippines" id="ABBRID0EMHCK" xlink:type="simple">PNM</abbrev> 041231</td><td rowspan="1" colspan="1">3652</td></tr><tr><td rowspan="3" colspan="1">
                      <italic><tp:taxon-name><tp:taxon-name-part taxon-name-part-type="genus" reg="Wallaconchis">W.</tp:taxon-name-part> <tp:taxon-name-part taxon-name-part-type="species" reg="nangkauriense">nangkauriense</tp:taxon-name-part></tp:taxon-name></italic>
                    </td><td rowspan="1" colspan="1">74 × (100-1-100)</td><td rowspan="1" colspan="1">42</td><td rowspan="1" colspan="1">
                      <abbrev xmlns:xlink="http://www.w3.org/1999/xlink" content-type="institution" xlink:title="Universitas Malikussaleh, North Aceh, Sumatra, Indonesia" id="ABBRID0EOICK" xlink:type="simple">UMIZ</abbrev> 00012</td><td rowspan="1" colspan="1">N/A</td></tr><tr><td rowspan="1" colspan="1">59 × (80-1-80)</td><td rowspan="1" colspan="1">18</td><td rowspan="1" colspan="1">
                      <abbrev xmlns:xlink="http://www.w3.org/1999/xlink" content-type="institution" xlink:title="Universitas Malikussaleh, North Aceh, Sumatra, Indonesia" id="ABBRID0EBJCK" xlink:type="simple">UMIZ</abbrev> 00020</td><td rowspan="1" colspan="1">3129</td></tr><tr><td rowspan="1" colspan="1">74 × (105-1-105)</td><td rowspan="1" colspan="1">28</td><td rowspan="1" colspan="1">
                      <abbrev xmlns:xlink="http://www.w3.org/1999/xlink" content-type="institution" xlink:title="National Museum of the Philippines, Manila, Philippines" id="ABBRID0EUJCK" xlink:type="simple">PNM</abbrev> 041206</td><td rowspan="1" colspan="1">3276</td></tr><tr><td rowspan="3" colspan="1">
                      <italic><tp:taxon-name><tp:taxon-name-part taxon-name-part-type="genus" reg="Wallaconchis">W.</tp:taxon-name-part> <tp:taxon-name-part taxon-name-part-type="species" reg="ater">ater</tp:taxon-name-part></tp:taxon-name></italic> unit #1</td><td rowspan="1" colspan="1">71 × (113-1-113)</td><td rowspan="1" colspan="1">33</td><td rowspan="1" colspan="1">
                      <abbrev xmlns:xlink="http://www.w3.org/1999/xlink" content-type="institution" xlink:title="Universitas Malikussaleh, North Aceh, Sumatra, Indonesia" id="ABBRID0EWKCK" xlink:type="simple">UMIZ</abbrev> 00038</td><td rowspan="1" colspan="1">2283</td></tr><tr><td rowspan="1" colspan="1">67 × (96-1-96)</td><td rowspan="1" colspan="1">25</td><td rowspan="1" colspan="1">
                      <abbrev xmlns:xlink="http://www.w3.org/1999/xlink" content-type="institution" xlink:title="Universitas Malikussaleh, North Aceh, Sumatra, Indonesia" id="ABBRID0EJLCK" xlink:type="simple">UMIZ</abbrev> 00039</td><td rowspan="1" colspan="1">2330</td></tr><tr><td rowspan="1" colspan="1">43 × (55-1-55)</td><td rowspan="1" colspan="1">17</td><td rowspan="1" colspan="1">
                      <abbrev xmlns:xlink="http://www.w3.org/1999/xlink" content-type="institution" xlink:title="Universitas Malikussaleh, North Aceh, Sumatra, Indonesia" id="ABBRID0E3LCK" xlink:type="simple">UMIZ</abbrev> 00041</td><td rowspan="1" colspan="1">2939</td></tr><tr><td rowspan="3" colspan="1">
                      <italic><tp:taxon-name><tp:taxon-name-part taxon-name-part-type="genus" reg="Wallaconchis">W.</tp:taxon-name-part> <tp:taxon-name-part taxon-name-part-type="species" reg="ater">ater</tp:taxon-name-part></tp:taxon-name></italic> unit #2</td><td rowspan="1" colspan="1">65 × (90-1-90)</td><td rowspan="1" colspan="1">29</td><td rowspan="1" colspan="1">
                      <abbrev xmlns:xlink="http://www.w3.org/1999/xlink" content-type="institution" xlink:title="Universitas Malikussaleh, North Aceh, Sumatra, Indonesia" id="ABBRID0E5MCK" xlink:type="simple">UMIZ</abbrev> 00050</td><td rowspan="1" colspan="1">2220</td></tr><tr><td rowspan="1" colspan="1">55 × (80-1-80)</td><td rowspan="1" colspan="1">22</td><td rowspan="1" colspan="1">
                      <abbrev xmlns:xlink="http://www.w3.org/1999/xlink" content-type="institution" xlink:title="Universitas Malikussaleh, North Aceh, Sumatra, Indonesia" id="ABBRID0ERNCK" xlink:type="simple">UMIZ</abbrev> 00053</td><td rowspan="1" colspan="1">3137</td></tr><tr><td rowspan="1" colspan="1">60 × (90-1-90)</td><td rowspan="1" colspan="1">30</td><td rowspan="1" colspan="1">
                      <abbrev xmlns:xlink="http://www.w3.org/1999/xlink" content-type="institution" xlink:title="National Museum of the Philippines, Manila, Philippines" id="ABBRID0EEOCK" xlink:type="simple">PNM</abbrev> 041222</td><td rowspan="1" colspan="1">3270</td></tr><tr><td rowspan="3" colspan="1">
                      <italic><tp:taxon-name><tp:taxon-name-part taxon-name-part-type="genus" reg="Wallaconchis">W.</tp:taxon-name-part> <tp:taxon-name-part taxon-name-part-type="species" reg="graniferum">graniferum</tp:taxon-name-part></tp:taxon-name></italic> unit #1</td><td rowspan="1" colspan="1">64 × (105-1-105)</td><td rowspan="1" colspan="1">46</td><td rowspan="1" colspan="1">
                      <abbrev xmlns:xlink="http://www.w3.org/1999/xlink" content-type="institution" xlink:title="National Museum of the Philippines, Manila, Philippines" id="ABBRID0EGPCK" xlink:type="simple">PNM</abbrev> 041227</td><td rowspan="1" colspan="1">3163</td></tr><tr><td rowspan="1" colspan="1">60 × (95-1-95)</td><td rowspan="1" colspan="1">28</td><td rowspan="1" colspan="1">
                      <abbrev xmlns:xlink="http://www.w3.org/1999/xlink" content-type="institution" xlink:title="National Museum of the Philippines, Manila, Philippines" id="ABBRID0EZPCK" xlink:type="simple">PNM</abbrev> 041228</td><td rowspan="1" colspan="1">3636</td></tr><tr><td rowspan="1" colspan="1">59 × (95-1-95)</td><td rowspan="1" colspan="1">18</td><td rowspan="1" colspan="1">
                      <abbrev xmlns:xlink="http://www.w3.org/1999/xlink" content-type="institution" xlink:title="National Museum of the Philippines, Manila, Philippines" id="ABBRID0EMQCK" xlink:type="simple">PNM</abbrev> 041228</td><td rowspan="1" colspan="1">5760</td></tr><tr><td rowspan="2" colspan="1">
                      <italic><tp:taxon-name><tp:taxon-name-part taxon-name-part-type="genus" reg="Wallaconchis">W.</tp:taxon-name-part> <tp:taxon-name-part taxon-name-part-type="species" reg="graniferum">graniferum</tp:taxon-name-part></tp:taxon-name></italic> unit #2</td><td rowspan="1" colspan="1">60 × (85-1-85)</td><td rowspan="1" colspan="1">26</td><td rowspan="1" colspan="1">
                      <abbrev xmlns:xlink="http://www.w3.org/1999/xlink" content-type="institution" xlink:title="National Museum of the Philippines, Manila, Philippines" id="ABBRID0EORCK" xlink:type="simple">PNM</abbrev> 041228</td><td rowspan="1" colspan="1">3638</td></tr><tr><td rowspan="1" colspan="1">58 × (85-1-85)</td><td rowspan="1" colspan="1">16</td><td rowspan="1" colspan="1">
                      <abbrev xmlns:xlink="http://www.w3.org/1999/xlink" content-type="institution" xlink:title="National Museum of the Philippines, Manila, Philippines" id="ABBRID0EBSCK" xlink:type="simple">PNM</abbrev> 041228</td><td rowspan="1" colspan="1">5762</td></tr><tr><td rowspan="3" colspan="1">
                      <italic><tp:taxon-name><tp:taxon-name-part taxon-name-part-type="genus" reg="Wallaconchis">W.</tp:taxon-name-part> <tp:taxon-name-part taxon-name-part-type="species" reg="achleitneri">achleitneri</tp:taxon-name-part></tp:taxon-name></italic>
                    </td><td rowspan="1" colspan="1">37 × (70-1-70)</td><td rowspan="1" colspan="1">14</td><td rowspan="1" colspan="1">
                      <abbrev xmlns:xlink="http://www.w3.org/1999/xlink" content-type="institution" xlink:title="Museum of Tropical Queensland, Townsville, Queensland, Australia" id="ABBRID0EDTCK" xlink:type="simple">MTQ</abbrev> st117</td><td rowspan="1" colspan="1">N/A</td></tr><tr><td rowspan="1" colspan="1">38 × (65-1-65)</td><td rowspan="1" colspan="1">8</td><td rowspan="1" colspan="1">
                      <abbrev xmlns:xlink="http://www.w3.org/1999/xlink" content-type="institution" xlink:title="Museum of Tropical Queensland, Townsville, Queensland, Australia" id="ABBRID0EWTCK" xlink:type="simple">MTQ</abbrev> st117</td><td rowspan="1" colspan="1">3535</td></tr><tr><td rowspan="1" colspan="1">36 × (60-1-60)</td><td rowspan="1" colspan="1">7</td><td rowspan="1" colspan="1">
                      <abbrev xmlns:xlink="http://www.w3.org/1999/xlink" content-type="institution" xlink:title="Museum of Tropical Queensland, Townsville, Queensland, Australia" id="ABBRID0EJUCK" xlink:type="simple">MTQ</abbrev> st117</td><td rowspan="1" colspan="1">3534</td></tr><tr><td rowspan="3" colspan="1">
                      <italic><tp:taxon-name><tp:taxon-name-part taxon-name-part-type="genus" reg="Wallaconchis">W.</tp:taxon-name-part> <tp:taxon-name-part taxon-name-part-type="species" reg="comendadori">comendadori</tp:taxon-name-part></tp:taxon-name></italic>
                    </td><td rowspan="1" colspan="1">47 × (95-1-95)</td><td rowspan="1" colspan="1">7</td><td rowspan="1" colspan="1">
                      <abbrev xmlns:xlink="http://www.w3.org/1999/xlink" content-type="institution" xlink:title="Universitas Malikussaleh, North Aceh, Sumatra, Indonesia" id="ABBRID0ELVCK" xlink:type="simple">UMIZ</abbrev> 00061</td><td rowspan="1" colspan="1">3539</td></tr><tr><td rowspan="1" colspan="1">52 × (115-1-115)</td><td rowspan="1" colspan="1">18</td><td rowspan="1" colspan="1">
                      <abbrev xmlns:xlink="http://www.w3.org/1999/xlink" content-type="institution" xlink:title="Universitas Malikussaleh, North Aceh, Sumatra, Indonesia" id="ABBRID0E5VCK" xlink:type="simple">UMIZ</abbrev> 00063</td><td rowspan="1" colspan="1">2985</td></tr><tr><td rowspan="1" colspan="1">51 × (105-1-105)</td><td rowspan="1" colspan="1">22</td><td rowspan="1" colspan="1">
                      <abbrev xmlns:xlink="http://www.w3.org/1999/xlink" content-type="institution" xlink:title="National Museum of the Philippines, Manila, Philippines" id="ABBRID0ERWCK" xlink:type="simple">PNM</abbrev> 041234</td><td rowspan="1" colspan="1">3385</td></tr><tr><td rowspan="3" colspan="1">
                      <italic><tp:taxon-name><tp:taxon-name-part taxon-name-part-type="genus" reg="Wallaconchis">W.</tp:taxon-name-part> <tp:taxon-name-part taxon-name-part-type="species" reg="melanesiensis">melanesiensis</tp:taxon-name-part></tp:taxon-name></italic> unit #1</td><td rowspan="1" colspan="1">58 × (130-1-130)</td><td rowspan="1" colspan="1">13</td><td rowspan="1" colspan="1">
                      <abbrev xmlns:xlink="http://www.w3.org/1999/xlink" content-type="institution" xlink:title="Universitas Malikussaleh, North Aceh, Sumatra, Indonesia" id="ABBRID0ETXCK" xlink:type="simple">UMIZ</abbrev> 00068</td><td rowspan="1" colspan="1">2733</td></tr><tr><td rowspan="1" colspan="1">68 × (175-1-175)</td><td rowspan="1" colspan="1">43</td><td rowspan="1" colspan="1">
                      <abbrev xmlns:xlink="http://www.w3.org/1999/xlink" content-type="institution" xlink:title="Universitas Malikussaleh, North Aceh, Sumatra, Indonesia" id="ABBRID0EGYCK" xlink:type="simple">UMIZ</abbrev> 00068</td><td rowspan="1" colspan="1">2735</td></tr><tr><td rowspan="1" colspan="1">62 × (105-1-105)</td><td rowspan="1" colspan="1">23</td><td rowspan="1" colspan="1">
                      <abbrev xmlns:xlink="http://www.w3.org/1999/xlink" content-type="institution" xlink:title="Universitas Malikussaleh, North Aceh, Sumatra, Indonesia" id="ABBRID0EZYCK" xlink:type="simple">UMIZ</abbrev> 00069</td><td rowspan="1" colspan="1">5132</td></tr><tr><td rowspan="1" colspan="1">
                      <italic><tp:taxon-name><tp:taxon-name-part taxon-name-part-type="genus" reg="Wallaconchis">W.</tp:taxon-name-part> <tp:taxon-name-part taxon-name-part-type="species" reg="melanesiensis">melanesiensis</tp:taxon-name-part></tp:taxon-name></italic> unit #2</td><td rowspan="1" colspan="1">47 × (150-1-150)</td><td rowspan="1" colspan="1">27</td><td rowspan="1" colspan="1">
                      <abbrev xmlns:xlink="http://www.w3.org/1999/xlink" content-type="institution" xlink:title="Universitas Malikussaleh, North Aceh, Sumatra, Indonesia" id="ABBRID0E2ZCK" xlink:type="simple">UMIZ</abbrev> 00070</td><td rowspan="1" colspan="1">2963</td></tr></tbody></table></table-wrap></tp:treatment-sec></tp:taxon-treatment>
