# Supplementary material for: Integrative taxonomy of a new and highly-diverse genus of onchidiid slugs from the Coral Triangle (Gastropoda, Pulmonata, Onchidiidae)
Source: Zookeys. 2018 Jun 4;(763):1–111. doi: 10.3897/zookeys.763.21252 (PMC5996013; doi:10.3897/zookeys.763.21252)
Supplement: XML Treatment for Wallaconchis melanesiensis [file zookeys.763.21252-treatment11.xml]

<!DOCTYPE tp:taxon-treatment
  PUBLIC "-//TaxonX//DTD Taxonomic Treatment Publishing DTD v0 20100105//EN" "tax-treatment-NSO.dtd">
<tp:taxon-treatment xmlns:tp="http://www.plazi.org/taxpub"><tp:treatment-meta><kwd-group><label>Taxon classification</label><kwd><named-content xmlns:xlink="http://www.w3.org/1999/xlink" content-type="kingdom">Animalia</named-content></kwd><kwd><named-content xmlns:xlink="http://www.w3.org/1999/xlink" content-type="order">Systellommatophora</named-content></kwd><kwd><named-content xmlns:xlink="http://www.w3.org/1999/xlink" content-type="family">Onchidiidae</named-content></kwd></kwd-group><mixed-citation publication-type="journal"><person-group><name><surname>Goulding</surname><given-names>Tricia C.</given-names></name><name><surname>Khalil</surname><given-names>Munawar</given-names></name><name><surname>Tan</surname><given-names>Shau Hwai</given-names></name><name><surname>Dayrat</surname><given-names>Benoît</given-names></name></person-group><article-title>Integrative taxonomy of a new and highly-diverse genus of onchidiid slugs from the Coral Triangle (<tp:taxon-name><tp:taxon-name-part taxon-name-part-type="class">Gastropoda</tp:taxon-name-part></tp:taxon-name>, <tp:taxon-name><tp:taxon-name-part taxon-name-part-type="infraclass">Pulmonata</tp:taxon-name-part></tp:taxon-name>, <tp:taxon-name><tp:taxon-name-part taxon-name-part-type="family">Onchidiidae</tp:taxon-name-part></tp:taxon-name>)</article-title><source>Zookeys</source><day>4</day><month>6</month><year>2018</year><volume>2018</volume><issue>763</issue><fpage>1</fpage><lpage>111</lpage><pub-id pub-id-type="doi">10.3897/zookeys.763.21252</pub-id></mixed-citation></tp:treatment-meta><tp:nomenclature><tp:taxon-name>
              <tp:taxon-name-part taxon-name-part-type="genus" reg="Wallaconchis">Wallaconchis</tp:taxon-name-part>
              <tp:taxon-name-part taxon-name-part-type="species" reg="melanesiensis">melanesiensis</tp:taxon-name-part>
              <object-id xmlns:xlink="http://www.w3.org/1999/xlink" content-type="zoobank" xlink:type="simple">http://zoobank.org/31E8A78F-1DF3-4B41-A6EB-F0E5F515299A</object-id>
            </tp:taxon-name><tp:taxon-authority>Goulding &amp; Dayrat</tp:taxon-authority><tp:taxon-status xmlns:xlink="http://www.w3.org/1999/xlink" xlink:type="simple">sp. n.</tp:taxon-status><xref ref-type="fig" rid="F60">Figs 59</xref><xref ref-type="fig" rid="F61">, 60</xref><xref ref-type="fig" rid="F62">, 61</xref><xref ref-type="fig" rid="F63">, 62</xref><xref ref-type="fig" rid="F64">, 63</xref><xref ref-type="fig" rid="F65">, 64</xref><xref ref-type="fig" rid="F66">, 65</xref></tp:nomenclature><tp:treatment-sec sec-type="type locality" id="SECID0E2IFM"><title>Type locality.</title><p>Papua New Guinea, Madang, SW Hargun Island, <named-content xmlns:xlink="http://www.w3.org/1999/xlink" content-type="dwc:verbatimCoordinates" xlink:type="simple"><named-content content-type="geo-json" specific-use="{&#34;type&#34;:&#34;Point&#34;,&#34;coordinates&#34;:[145.798333,-5.026667]}" id="NCID0EEJFM" xlink:type="simple">05°01.60'S, 145°47.90'E</named-content></named-content>, st PM24, night tide.</p></tp:treatment-sec><tp:treatment-sec sec-type="type material" id="SECID0EJJFM"><title>Type material.</title><p>Holotype, 13/10 mm [5417], designated here (IM-2013-13761).</p></tp:treatment-sec><tp:treatment-sec sec-type="material" id="SECID0EOJFM"><title>Additional material examined.</title><p>
              <bold>Indonesia</bold>, Lombok, Seriwe Bay, <named-content xmlns:xlink="http://www.w3.org/1999/xlink" content-type="dwc:verbatimCoordinates" xlink:type="simple"><named-content content-type="geo-json" specific-use="{&#34;type&#34;:&#34;Point&#34;,&#34;coordinates&#34;:[116.547833,-8.861667]}" id="NCID0EZJFM" xlink:type="simple">08°51.70'S, 116°32.87'E</named-content></named-content>, 1 specimen 27/14 mm [2963], st 147, small beach of coral rubble and rocks (<abbrev xmlns:xlink="http://www.w3.org/1999/xlink" content-type="institution" xlink:title="Universitas Malikussaleh, North Aceh, Sumatra, Indonesia" id="ABBRID0E5JFM" xlink:type="simple">UMIZ</abbrev> 00070); Sulawesi, Tamperong, <named-content xmlns:xlink="http://www.w3.org/1999/xlink" content-type="dwc:verbatimCoordinates" xlink:type="simple"><named-content content-type="geo-json" specific-use="{&#34;type&#34;:&#34;Point&#34;,&#34;coordinates&#34;:[125.013333,1.691833]}" id="NCID0EGKFM" xlink:type="simple">01°41.51'N, 125°00.80'E</named-content></named-content>, 1 specimen 8/7 mm [2202], st 85, sand and small rocks outside a mangrove (<abbrev xmlns:xlink="http://www.w3.org/1999/xlink" content-type="institution" xlink:title="Universitas Malikussaleh, North Aceh, Sumatra, Indonesia" id="ABBRID0ELKFM" xlink:type="simple">UMIZ</abbrev> 00066); Sulawesi, Bahoi, <named-content xmlns:xlink="http://www.w3.org/1999/xlink" content-type="dwc:verbatimCoordinates" xlink:type="simple"><named-content content-type="geo-json" specific-use="{&#34;type&#34;:&#34;Point&#34;,&#34;coordinates&#34;:[125.020500,1.722667]}" id="NCID0ETKFM" xlink:type="simple">01°43.36'N, 125°01.23'E</named-content></named-content>, 1 specimen 26/17 mm [2215], st 88, sand and small rocks outside a mangrove (<abbrev xmlns:xlink="http://www.w3.org/1999/xlink" content-type="institution" xlink:title="Universitas Malikussaleh, North Aceh, Sumatra, Indonesia" id="ABBRID0EYKFM" xlink:type="simple">UMIZ</abbrev> 00067); Ambon, Haruku Island, <named-content xmlns:xlink="http://www.w3.org/1999/xlink" content-type="dwc:verbatimCoordinates" xlink:type="simple"><named-content content-type="geo-json" specific-use="{&#34;type&#34;:&#34;Point&#34;,&#34;coordinates&#34;:[128.417833,-3.608667]}" id="NCID0EALFM" xlink:type="simple">03°36.52'S, 128°25.07'E</named-content></named-content>, 3 specimens 31/25 mm [2735], 31/25 mm [2732], and 13/8 mm [2733], st 127, rocky <italic><tp:taxon-name><tp:taxon-name-part taxon-name-part-type="genus" reg="Sonneratia">Sonneratia</tp:taxon-name-part></tp:taxon-name></italic> mangrove with coral rubble (<abbrev xmlns:xlink="http://www.w3.org/1999/xlink" content-type="institution" xlink:title="Universitas Malikussaleh, North Aceh, Sumatra, Indonesia" id="ABBRID0EMLFM" xlink:type="simple">UMIZ</abbrev> 00068); Halmahera, Sofifi, <named-content xmlns:xlink="http://www.w3.org/1999/xlink" content-type="dwc:verbatimCoordinates" xlink:type="simple"><named-content content-type="geo-json" specific-use="{&#34;type&#34;:&#34;Point&#34;,&#34;coordinates&#34;:[127.591167,0.756667]}" id="NCID0EULFM" xlink:type="simple">00°45.40'N, 127°35.47'E</named-content></named-content>, 1 specimen 15/8 mm [5065], st 204, muddy, rocky intertidal (<abbrev xmlns:xlink="http://www.w3.org/1999/xlink" content-type="institution" xlink:title="Universitas Malikussaleh, North Aceh, Sumatra, Indonesia" id="ABBRID0EZLFM" xlink:type="simple">UMIZ</abbrev> 00065); Halmahera, Foli, <named-content xmlns:xlink="http://www.w3.org/1999/xlink" content-type="dwc:verbatimCoordinates" xlink:type="simple"><named-content content-type="geo-json" specific-use="{&#34;type&#34;:&#34;Point&#34;,&#34;coordinates&#34;:[128.176833,1.244333]}" id="NCID0EBMFM" xlink:type="simple">01°14.66'N, 128°10.61'E</named-content></named-content>, 4 specimens 27/17 mm [5133], 25/19 mm [5131], 23/18 mm [5132], and 22/13 mm [5026], st 217, large rocks with algae high in intertidal of beach (<abbrev xmlns:xlink="http://www.w3.org/1999/xlink" content-type="institution" xlink:title="Universitas Malikussaleh, North Aceh, Sumatra, Indonesia" id="ABBRID0EGMFM" xlink:type="simple">UMIZ</abbrev> 00069). <bold>Papua New Guinea</bold>, Madang, SW Hargun Island, <named-content xmlns:xlink="http://www.w3.org/1999/xlink" content-type="dwc:verbatimCoordinates" xlink:type="simple"><named-content content-type="geo-json" specific-use="{&#34;type&#34;:&#34;Point&#34;,&#34;coordinates&#34;:[145.798333,-5.026667]}" id="NCID0EQMFM" xlink:type="simple">05°01.60'S, 145°47.90'E</named-content></named-content>, 1 specimen 17/14 mm [5421], st PM24, night tide (IM-2013-14039); Madang, SW Hargun Island, <named-content xmlns:xlink="http://www.w3.org/1999/xlink" content-type="dwc:verbatimCoordinates" xlink:type="simple"><named-content content-type="geo-json" specific-use="{&#34;type&#34;:&#34;Point&#34;,&#34;coordinates&#34;:[145.798333,-5.026667]}" id="NCID0EYMFM" xlink:type="simple">05°01.60'S, 145°47.90'E</named-content></named-content>, 1 specimen 7/6 mm [5446], st PM24, night tide (IM-2013-14046); New Ireland, Kavieng, <named-content xmlns:xlink="http://www.w3.org/1999/xlink" content-type="dwc:verbatimCoordinates" xlink:type="simple"><named-content content-type="geo-json" specific-use="{&#34;type&#34;:&#34;Point&#34;,&#34;coordinates&#34;:[150.950000,-2.683333]}" id="NCID0EANFM" xlink:type="simple">02°41.00'S, 150°57.00'E</named-content></named-content>, 1 specimen 19/18 mm [6089], st KM05, mixed hard platform and seagrass bed at outlet of rivulet (IM-2013-53524); New Ireland, Kavieng, <named-content xmlns:xlink="http://www.w3.org/1999/xlink" content-type="dwc:verbatimCoordinates" xlink:type="simple"><named-content content-type="geo-json" specific-use="{&#34;type&#34;:&#34;Point&#34;,&#34;coordinates&#34;:[150.950000,-2.683333]}" id="NCID0EINFM" xlink:type="simple">02°41.00'S, 150°57.00'E</named-content></named-content>, 1 specimen 20/15 mm [6090], st KM05, mixed hard platform and seagrass bed at outlet of rivulet (IM-2013-53522). <bold>Vanuatu</bold>, Santo Rose Point, <named-content xmlns:xlink="http://www.w3.org/1999/xlink" content-type="dwc:verbatimCoordinates" xlink:type="simple"><named-content content-type="geo-json" specific-use="{&#34;type&#34;:&#34;Point&#34;,&#34;coordinates&#34;:[167.040000,-15.581667]}" id="NCID0ESNFM" xlink:type="simple">15°34.90'S, 167°02.40'E</named-content></named-content>, 1 specimen 14/13 mm [5483], st VM02, intertidal, coral sand (IM-2013-62405); Santo Rose Point, <named-content xmlns:xlink="http://www.w3.org/1999/xlink" content-type="dwc:verbatimCoordinates" xlink:type="simple"><named-content content-type="geo-json" specific-use="{&#34;type&#34;:&#34;Point&#34;,&#34;coordinates&#34;:[167.040000,-15.581667]}" id="NCID0E1NFM" xlink:type="simple">15°34.90'S, 167°02.40'E</named-content></named-content>, 1 specimen 14/12 mm [5484], st VM02, intertidal, coral sand (IM-2013-62406).</p></tp:treatment-sec><tp:treatment-sec sec-type="distribution" id="SECID0E6NFM"><title>Distribution.</title><p>Indonesia: Ambon, Halmahera, and Sulawesi. Papua New Guinea: Madang and Kavieng. Vanuatu.</p></tp:treatment-sec><tp:treatment-sec sec-type="habitat" id="SECID0EEOFM"><title>Habitat</title><p>(Fig. <xref ref-type="fig" rid="F60">59</xref>, Table <xref ref-type="table" rid="T3">3</xref>). <italic><tp:taxon-name><tp:taxon-name-part taxon-name-part-type="genus" reg="Wallaconchis">Wallaconchis</tp:taxon-name-part> <tp:taxon-name-part taxon-name-part-type="species" reg="melanesiensis">melanesiensis</tp:taxon-name-part></tp:taxon-name></italic> is found in the rocky intertidal, on rocks or large pieces of coral rubble generally covered by a thin mat of algae.</p><fig id="F60" position="float" orientation="portrait"><label>Figure 59.</label><caption><p>Habitats, <italic><tp:taxon-name><tp:taxon-name-part taxon-name-part-type="genus" reg="Wallaconchis">Wallaconchis</tp:taxon-name-part> <tp:taxon-name-part taxon-name-part-type="species" reg="melanesiensis">melanesiensis</tp:taxon-name-part></tp:taxon-name></italic>, Indonesia. <bold>A</bold> Halmahera, Foli, large rocks with algae high in intertidal (st 217) <bold>B</bold> Close-up of boulder showing the algae where the onchidiid was found (same locality as A) <bold>C</bold> Lombok, Seriwe Bay, narrow rocky beach between a cliff and the sea water <bold>D</bold> Halmahera, Sofifi, muddy, rocky intertidal (st 204).</p></caption><graphic xmlns:xlink="http://www.w3.org/1999/xlink" xlink:href="zookeys-763-001-g060.jpg" position="float" orientation="portrait" xlink:type="simple" id="oo_207195.jpg"/></fig></tp:treatment-sec><tp:treatment-sec sec-type="etymology" id="SECID0E4PFM"><title>Etymology.</title><p>
              <italic><tp:taxon-name><tp:taxon-name-part taxon-name-part-type="genus" reg="Wallaconchis">Wallaconchis</tp:taxon-name-part> <tp:taxon-name-part taxon-name-part-type="species" reg="melanesiensis">melanesiensis</tp:taxon-name-part></tp:taxon-name></italic> is named after the region of Melanesia, as it is the only <italic><tp:taxon-name><tp:taxon-name-part taxon-name-part-type="genus" reg="Wallaconchis">Wallaconchis</tp:taxon-name-part></tp:taxon-name></italic> species found in Papua New Guinea and Vanuatu.</p></tp:treatment-sec><tp:treatment-sec sec-type="diagnosis" id="SECID0EVQFM"><title>Diagnosis</title><p>(Table <xref ref-type="table" rid="T5">5</xref>). Externally, <italic><tp:taxon-name><tp:taxon-name-part taxon-name-part-type="genus" reg="Wallaconchis">Wallaconchis</tp:taxon-name-part> <tp:taxon-name-part taxon-name-part-type="species" reg="melanesiensis">melanesiensis</tp:taxon-name-part></tp:taxon-name></italic> cannot be distinguished from grey or black specimens of other <italic><tp:taxon-name><tp:taxon-name-part taxon-name-part-type="genus" reg="Wallaconchis">Wallaconchis</tp:taxon-name-part></tp:taxon-name></italic> species. Internally, the combination of a narrow penis, an apple-shaped spermatheca, and a free oviduct (not attached to the body wall by fibers) distinguishes <italic><tp:taxon-name><tp:taxon-name-part taxon-name-part-type="genus" reg="Wallaconchis">W.</tp:taxon-name-part> <tp:taxon-name-part taxon-name-part-type="species" reg="melanesiensis">melanesiensis</tp:taxon-name-part></tp:taxon-name></italic> from all <italic><tp:taxon-name><tp:taxon-name-part taxon-name-part-type="genus" reg="Wallaconchis">Wallaconchis</tp:taxon-name-part></tp:taxon-name></italic> species except <italic><tp:taxon-name><tp:taxon-name-part taxon-name-part-type="genus" reg="Wallaconchis">W.</tp:taxon-name-part> <tp:taxon-name-part taxon-name-part-type="species" reg="comendadori">comendadori</tp:taxon-name-part></tp:taxon-name></italic>, from which it differs by a shorter penis and a less convoluted deferent duct (in the anterior copulatory apparatus).</p></tp:treatment-sec><tp:treatment-sec sec-type="Color and morphology of live animals" id="SECID0EOSFM"><title>Color and morphology of live animals</title><p>(Fig. <xref ref-type="fig" rid="F61">60</xref>). The dorsal notum is generally grey, but may be blackish red. The ocular tentacles are dark grey. The hyponotum is light grey. The foot is yellow-orange.</p><fig id="F61" position="float" orientation="portrait"><label>Figure 60.</label><caption><p>Live specimens, <italic><tp:taxon-name><tp:taxon-name-part taxon-name-part-type="genus" reg="Wallaconchis">Wallaconchis</tp:taxon-name-part> <tp:taxon-name-part taxon-name-part-type="species" reg="melanesiensis">melanesiensis</tp:taxon-name-part></tp:taxon-name></italic>, Indonesia. <bold>A</bold> Dorsal view, 25 mm long [5131], Halmahera (<abbrev xmlns:xlink="http://www.w3.org/1999/xlink" content-type="institution" xlink:title="Universitas Malikussaleh, North Aceh, Sumatra, Indonesia" id="ABBRID0ENTFM" xlink:type="simple">UMIZ</abbrev> 00069) <bold>B</bold> Dorsal view, 27 mm long [5133], Halmahera (<abbrev xmlns:xlink="http://www.w3.org/1999/xlink" content-type="institution" xlink:title="Universitas Malikussaleh, North Aceh, Sumatra, Indonesia" id="ABBRID0EUTFM" xlink:type="simple">UMIZ</abbrev> 00069) <bold>C</bold> Holotype, dorsal view, 15 mm long [5065], Halmahera (<abbrev xmlns:xlink="http://www.w3.org/1999/xlink" content-type="institution" xlink:title="Universitas Malikussaleh, North Aceh, Sumatra, Indonesia" id="ABBRID0E2TFM" xlink:type="simple">UMIZ</abbrev> 00065) <bold>D</bold> Dorsal view, 23 mm long [5132], Halmahera (<abbrev xmlns:xlink="http://www.w3.org/1999/xlink" content-type="institution" xlink:title="Universitas Malikussaleh, North Aceh, Sumatra, Indonesia" id="ABBRID0ECUFM" xlink:type="simple">UMIZ</abbrev> 00069) <bold>E</bold> Dorsal view, 27 mm long [2963], Lombok (<abbrev xmlns:xlink="http://www.w3.org/1999/xlink" content-type="institution" xlink:title="Universitas Malikussaleh, North Aceh, Sumatra, Indonesia" id="ABBRID0EJUFM" xlink:type="simple">UMIZ</abbrev> 00070) <bold>F</bold> Dorsal view, 43 mm long [2735], Ambon (<abbrev xmlns:xlink="http://www.w3.org/1999/xlink" content-type="institution" xlink:title="Universitas Malikussaleh, North Aceh, Sumatra, Indonesia" id="ABBRID0EQUFM" xlink:type="simple">UMIZ</abbrev> 00068) <bold>G</bold> Ventral view, same as B <bold>H</bold> Ventral view, same as C.</p></caption><graphic xmlns:xlink="http://www.w3.org/1999/xlink" xlink:href="zookeys-763-001-g061.jpg" position="float" orientation="portrait" xlink:type="simple" id="oo_207196.jpg"/></fig></tp:treatment-sec><tp:treatment-sec sec-type="External morphology" id="SECID0E5UFM"><title>External morphology.</title><p>Between eight and ten papillae bear dorsal eyes (three or four per papilla). There is a retractable papilla with eyes in the center of the dorsal notum, which is not raised above the other papillae.</p></tp:treatment-sec><tp:treatment-sec sec-type="Digestive system" id="SECID0EDVFM"><title>Digestive system</title><p>(Figs <xref ref-type="fig" rid="F62">61</xref>–<xref ref-type="fig" rid="F63">62</xref>, Table <xref ref-type="table" rid="T4">4</xref>). Examples of radular formulae are presented in Table <xref ref-type="table" rid="T4">4</xref>. The length of the rachidian teeth is approximately 20 µm, significantly smaller than that of the lateral teeth. The length of the hook of the lateral teeth gradually increases (from 30 to 50 µm) from the inner to the outer teeth (excluding the innermost and outermost lateral teeth which are significantly smaller). The intestinal loops are of type I.</p><fig id="F62" position="float" orientation="portrait"><label>Figure 61.</label><caption><p>Radula, <italic><tp:taxon-name><tp:taxon-name-part taxon-name-part-type="genus" reg="Wallaconchis">Wallaconchis</tp:taxon-name-part> <tp:taxon-name-part taxon-name-part-type="species" reg="melanesiensis">melanesiensis</tp:taxon-name-part></tp:taxon-name></italic>, Indonesia (<bold>A–C</bold>) Halmahera [5132] (<abbrev xmlns:xlink="http://www.w3.org/1999/xlink" content-type="institution" xlink:title="Universitas Malikussaleh, North Aceh, Sumatra, Indonesia" id="ABBRID0EOWFM" xlink:type="simple">UMIZ</abbrev> 00069) (D) Ambon [2733] (<abbrev xmlns:xlink="http://www.w3.org/1999/xlink" content-type="institution" xlink:title="Universitas Malikussaleh, North Aceh, Sumatra, Indonesia" id="ABBRID0ETWFM" xlink:type="simple">UMIZ</abbrev> 00068). <bold>A</bold> Rachidian and innermost lateral teeth, scale bar 20 μm <bold>B</bold> Rachidian and inner left lateral teeth, scale bar 20 μm <bold>C</bold> Transition between inner lateral teeth and outer lateral teeth, scale bar 30 μm <bold>D</bold> Outermost lateral teeth, scale bar 20 μm.</p></caption><graphic xmlns:xlink="http://www.w3.org/1999/xlink" xlink:href="zookeys-763-001-g062.jpg" position="float" orientation="portrait" xlink:type="simple" id="oo_207197.jpg"/></fig><fig id="F63" position="float" orientation="portrait"><label>Figure 62.</label><caption><p>Radula, <italic><tp:taxon-name><tp:taxon-name-part taxon-name-part-type="genus" reg="Wallaconchis">Wallaconchis</tp:taxon-name-part> <tp:taxon-name-part taxon-name-part-type="species" reg="melanesiensis">melanesiensis</tp:taxon-name-part></tp:taxon-name></italic>, Vanuatu [5484] (IM-2013-62406). <bold>A</bold> Rachidian and innermost lateral teeth, scale bar 20 μm <bold>B</bold> Rachidian and inner left lateral teeth, scale bar 50 μm <bold>C</bold> Transition between inner lateral teeth and outer lateral teeth, scale bar 100 μm <bold>D</bold> Outermost lateral teeth, scale bar 20 μm <bold>E</bold> Hook of left lateral teeth from underneath, without basal lateral spine, scale bar 30 μm <bold>F</bold> Hook of left lateral teeth from underneath, without basal lateral spine, scale bar 20 μm.</p></caption><graphic xmlns:xlink="http://www.w3.org/1999/xlink" xlink:href="zookeys-763-001-g063.jpg" position="float" orientation="portrait" xlink:type="simple" id="oo_207198.jpg"/></fig></tp:treatment-sec><tp:treatment-sec sec-type="Reproductive system" id="SECID0EJYFM"><title>Reproductive system</title><p>(Fig. <xref ref-type="fig" rid="F64">63</xref>). The oviduct is narrow (approximately the same width as the deferent duct). The spermatheca is apple-shaped, with two lobes, and joins the oviduct through a short duct.</p><fig id="F64" position="float" orientation="portrait"><label>Figure 63.</label><caption><p>Reproductive system, hermaphroditic (female), posterior parts, <italic><tp:taxon-name><tp:taxon-name-part taxon-name-part-type="genus" reg="Wallaconchis">Wallaconchis</tp:taxon-name-part> <tp:taxon-name-part taxon-name-part-type="species" reg="melanesiensis">melanesiensis.</tp:taxon-name-part></tp:taxon-name></italic> <bold>A</bold> Indonesia, Halmahera, scale bar 2 mm [5131] (<abbrev xmlns:xlink="http://www.w3.org/1999/xlink" content-type="institution" xlink:title="Universitas Malikussaleh, North Aceh, Sumatra, Indonesia" id="ABBRID0EIZFM" xlink:type="simple">UMIZ</abbrev> 00069) <bold>B</bold> Vanuatu, scale bar 1 mm [5484] (IM-2013-62406) <bold>C</bold> Indonesia, Lombok, scale bar 2.4 mm [2963] (<abbrev xmlns:xlink="http://www.w3.org/1999/xlink" content-type="institution" xlink:title="Universitas Malikussaleh, North Aceh, Sumatra, Indonesia" id="ABBRID0ERZFM" xlink:type="simple">UMIZ</abbrev> 00070). Abbreviations: <bold>dd</bold> deferent duct <bold>fgm</bold> female gland mass <bold>hd</bold> hermaphroditic duct <bold>hg</bold> hermaphroditic gland <bold>ov</bold> oviduct <bold>rs</bold> receptaculum seminis <bold>sp</bold> spermatheca.</p></caption><graphic xmlns:xlink="http://www.w3.org/1999/xlink" xlink:href="zookeys-763-001-g064.jpg" position="float" orientation="portrait" xlink:type="simple" id="oo_207199.jpg"/></fig></tp:treatment-sec><tp:treatment-sec sec-type="Copulatory apparatus" id="SECID0EJ1FM"><title>Copulatory apparatus</title><p>(Figs <xref ref-type="fig" rid="F65">64</xref>–<xref ref-type="fig" rid="F66">65</xref>). The penis (from 0.5 to 1 mm long) is extremely narrow (approximately 20–30 µm) and smooth with no hooks (Fig. <xref ref-type="fig" rid="F66">65</xref>). The penial sheath is narrow proximally and widens distally into a vestibule (of which the shape varies) (Fig. <xref ref-type="fig" rid="F65">64</xref>). The penis is within the proximal region of the vestibule, i.e., near the end of the penial sheath (Fig. <xref ref-type="fig" rid="F65">64A</xref>). The deferent duct is highly convoluted. The length of the penial sheath is approximately two thirds of the body cavity. The deferent duct is thicker than the penial sheath (excluding the vestibule). The retractor muscle is narrow and inserts at the posterior end of the body cavity, near the rectum.</p><fig id="F65" position="float" orientation="portrait"><label>Figure 64.</label><caption><p>Reproductive system, anterior, male copulatory parts, <italic><tp:taxon-name><tp:taxon-name-part taxon-name-part-type="genus" reg="Wallaconchis">Wallaconchis</tp:taxon-name-part> <tp:taxon-name-part taxon-name-part-type="species" reg="melanesiensis">melanesiensis</tp:taxon-name-part></tp:taxon-name></italic>. <bold>A</bold> Vanuatu, scale bar 1 mm [5484] (IM-2013-62406) <bold>B</bold> Indonesia, Halmahera, scale bar 2 mm [5132] (<abbrev xmlns:xlink="http://www.w3.org/1999/xlink" content-type="institution" xlink:title="Universitas Malikussaleh, North Aceh, Sumatra, Indonesia" id="ABBRID0E12FM" xlink:type="simple">UMIZ</abbrev> 00069) <bold>C</bold> Indonesia, Lombok, scale bar 2 mm [2963] (<abbrev xmlns:xlink="http://www.w3.org/1999/xlink" content-type="institution" xlink:title="Universitas Malikussaleh, North Aceh, Sumatra, Indonesia" id="ABBRID0EB3FM" xlink:type="simple">UMIZ</abbrev> 00070). Abbreviations: <bold>dd</bold> deferent duct <bold>p</bold> penis <bold>ps</bold> penial sheath <bold>rm</bold> retractor muscle <bold>v</bold> vestibule.</p></caption><graphic xmlns:xlink="http://www.w3.org/1999/xlink" xlink:href="zookeys-763-001-g065.jpg" position="float" orientation="portrait" xlink:type="simple" id="oo_207200.jpg"/></fig><fig id="F66" position="float" orientation="portrait"><label>Figure 65.</label><caption><p>Penis, <italic><tp:taxon-name><tp:taxon-name-part taxon-name-part-type="genus" reg="Wallaconchis">Wallaconchis</tp:taxon-name-part> <tp:taxon-name-part taxon-name-part-type="species" reg="melanesiensis">melanesiensis</tp:taxon-name-part></tp:taxon-name></italic>, Papua New Guinea, Madang, scale bar 10 μm [5421] (IM-2013-14039).</p></caption><graphic xmlns:xlink="http://www.w3.org/1999/xlink" xlink:href="zookeys-763-001-g066.jpg" position="float" orientation="portrait" xlink:type="simple" id="oo_207201.jpg"/></fig></tp:treatment-sec><tp:treatment-sec sec-type="remarks" id="SECID0EN4FM"><title>Remarks.</title><p>
              <italic><tp:taxon-name><tp:taxon-name-part taxon-name-part-type="genus" reg="Wallaconchis">Wallaconchis</tp:taxon-name-part> <tp:taxon-name-part taxon-name-part-type="species" reg="melanesiensis">melanesiensis</tp:taxon-name-part></tp:taxon-name></italic> is the only <italic><tp:taxon-name><tp:taxon-name-part taxon-name-part-type="genus" reg="Wallaconchis">Wallaconchis</tp:taxon-name-part></tp:taxon-name></italic> species found in New Ireland (Papua New Guinea), which is the type locality of <italic><tp:taxon-name><tp:taxon-name-part taxon-name-part-type="genus" reg="Onchidium">Onchidium</tp:taxon-name-part> <tp:taxon-name-part taxon-name-part-type="species" reg="granulosum">granulosum</tp:taxon-name-part></tp:taxon-name></italic> Lesson, 1826. Lesson’s (1826: pl. 14, fig. 2) illustration of the dorsal notum and his written description of small, dorsal tubercles (<xref ref-type="bibr" rid="B31">Lesson 1830</xref>) are similar to the granular dorsal notum of <italic><tp:taxon-name><tp:taxon-name-part taxon-name-part-type="genus" reg="Wallaconchis">Wallaconchis</tp:taxon-name-part></tp:taxon-name></italic>. <xref ref-type="bibr" rid="B26">Hoffmann (1928</xref>:86) considered <italic><tp:taxon-name><tp:taxon-name-part taxon-name-part-type="genus" reg="Onchidium">Onchidium</tp:taxon-name-part> <tp:taxon-name-part taxon-name-part-type="species" reg="granulosum">granulosum</tp:taxon-name-part></tp:taxon-name></italic> to be part of the genus <tp:taxon-name><tp:taxon-name-part taxon-name-part-type="genus" reg="Oncis">Oncis</tp:taxon-name-part> (<tp:taxon-name-part taxon-name-part-type="subgenus" reg="Platevindex">Platevindex</tp:taxon-name-part>)</tp:taxon-name> and <italic><tp:taxon-name><tp:taxon-name-part taxon-name-part-type="genus" reg="Oncis">Oncis</tp:taxon-name-part> <tp:taxon-name-part taxon-name-part-type="species" reg="lata">lata</tp:taxon-name-part></tp:taxon-name></italic> to be a synonym of <italic><tp:taxon-name><tp:taxon-name-part taxon-name-part-type="genus" reg="Onchidium">O.</tp:taxon-name-part> <tp:taxon-name-part taxon-name-part-type="species" reg="granulosum">granulosum</tp:taxon-name-part></tp:taxon-name></italic>. However, <italic><tp:taxon-name><tp:taxon-name-part taxon-name-part-type="genus" reg="Onchidium">Onchidium</tp:taxon-name-part> <tp:taxon-name-part taxon-name-part-type="species" reg="granulosum">granulosum</tp:taxon-name-part></tp:taxon-name></italic> does not belong to <italic><tp:taxon-name><tp:taxon-name-part taxon-name-part-type="genus" reg="Platevindex">Platevindex</tp:taxon-name-part></tp:taxon-name></italic> because the foot originally illustrated by <xref ref-type="bibr" rid="B31">Lesson (1826</xref>: pl. 14, fig. 2B) is much wider than the very narrow foot of <italic><tp:taxon-name><tp:taxon-name-part taxon-name-part-type="genus" reg="Platevindex">Platevindex</tp:taxon-name-part></tp:taxon-name></italic> species. However, while the width of the foot indicates it does not belong to <italic><tp:taxon-name><tp:taxon-name-part taxon-name-part-type="genus" reg="Platevindex">Platevindex</tp:taxon-name-part></tp:taxon-name></italic>, there is not enough information to confirm it is a <italic><tp:taxon-name><tp:taxon-name-part taxon-name-part-type="genus" reg="Wallaconchis">Wallaconchis</tp:taxon-name-part></tp:taxon-name></italic> species. Because Lesson did not describe or illustrate the internal anatomy and because the type material is lost, <italic><tp:taxon-name><tp:taxon-name-part taxon-name-part-type="genus" reg="Onchidium">Onchidium</tp:taxon-name-part> <tp:taxon-name-part taxon-name-part-type="species" reg="granulosum">granulosum</tp:taxon-name-part></tp:taxon-name></italic> is regarded here as a <italic>nomen dubium</italic>.</p><p>The application of <italic><tp:taxon-name><tp:taxon-name-part taxon-name-part-type="genus" reg="Onchidium">Onchidium</tp:taxon-name-part> <tp:taxon-name-part taxon-name-part-type="species" reg="cinereum">cinereum</tp:taxon-name-part></tp:taxon-name></italic> Quoy &amp; Gaimard, 1832 (with a type locality in Tonga) has remained confusing. The original description is short and uninformative. The type material was not located. At this stage, it cannot be determined whether <italic><tp:taxon-name><tp:taxon-name-part taxon-name-part-type="genus" reg="Onchidium">Onchidium</tp:taxon-name-part> <tp:taxon-name-part taxon-name-part-type="species" reg="cinereum">cinereum</tp:taxon-name-part></tp:taxon-name></italic> applies to a species of <italic><tp:taxon-name><tp:taxon-name-part taxon-name-part-type="genus" reg="Peronia">Peronia</tp:taxon-name-part></tp:taxon-name></italic>, <italic><tp:taxon-name><tp:taxon-name-part taxon-name-part-type="genus" reg="Wallaconchis">Wallaconchis</tp:taxon-name-part></tp:taxon-name></italic>, or another genus. Therefore, <italic><tp:taxon-name><tp:taxon-name-part taxon-name-part-type="genus" reg="Onchidium">Onchidium</tp:taxon-name-part> <tp:taxon-name-part taxon-name-part-type="species" reg="cinereum">cinereum</tp:taxon-name-part></tp:taxon-name></italic> is regarded here as a <italic>nomen dubium</italic>. Semper re-described <italic><tp:taxon-name><tp:taxon-name-part taxon-name-part-type="genus" reg="Onchidium">O.</tp:taxon-name-part> <tp:taxon-name-part taxon-name-part-type="species" reg="cinereum">cinereum</tp:taxon-name-part></tp:taxon-name></italic> based on Tonga specimens from the collections of the Museum Godeffroy (not part of the type series), and these specimens are part of a <italic><tp:taxon-name><tp:taxon-name-part taxon-name-part-type="genus" reg="Wallaconchis">Wallaconchis</tp:taxon-name-part></tp:taxon-name></italic> species (based on the anatomical characters mentioned). The specimens that Semper examined indicate that a <italic><tp:taxon-name><tp:taxon-name-part taxon-name-part-type="genus" reg="Wallaconchis">Wallaconchis</tp:taxon-name-part></tp:taxon-name></italic> species lives in Tonga, which could be <italic><tp:taxon-name><tp:taxon-name-part taxon-name-part-type="genus" reg="Wallaconchis">W.</tp:taxon-name-part> <tp:taxon-name-part taxon-name-part-type="species" reg="comendadori">comendadori</tp:taxon-name-part></tp:taxon-name></italic>, <italic><tp:taxon-name><tp:taxon-name-part taxon-name-part-type="genus" reg="Wallaconchis">W.</tp:taxon-name-part> <tp:taxon-name-part taxon-name-part-type="species" reg="melanesiensis">melanesiensis</tp:taxon-name-part></tp:taxon-name></italic>, or even a distinct species, but this could not be tested here because we did not have access to Tonga material. Finally, note that <xref ref-type="bibr" rid="B26">Hoffmann (1928)</xref> and <xref ref-type="bibr" rid="B30">Labbé (1934)</xref> commented on <italic><tp:taxon-name><tp:taxon-name-part taxon-name-part-type="genus" reg="Onchidium">O.</tp:taxon-name-part> <tp:taxon-name-part taxon-name-part-type="species" reg="cinereum">cinereum</tp:taxon-name-part></tp:taxon-name></italic> based on Semper’s re-description, not based on the original descriptiotion or new material.</p><p>Intra-specific genetic divergence is higher in <italic><tp:taxon-name><tp:taxon-name-part taxon-name-part-type="genus" reg="Wallaconchis">W.</tp:taxon-name-part> <tp:taxon-name-part taxon-name-part-type="species" reg="melanesiensis">melanesiensis</tp:taxon-name-part></tp:taxon-name></italic> than in other <italic><tp:taxon-name><tp:taxon-name-part taxon-name-part-type="genus" reg="Wallaconchis">Wallaconchis</tp:taxon-name-part></tp:taxon-name></italic> species. Specimens from Vanuatu are 3.8% to 5.6% genetically divergent from the other specimens (from Indonesia and Papua New Guinea). High genetic divergences are even observed between specimens from the same locality (e.g., 3.4% within Vanuatu and Halmahera, and 4.4% within Kavieng, Papua New Guinea). The genetic divergence between the individuals from Vanuatu and those from Papua New Guinea and Indonesia could simply be an artifact of the geographic isolation of Vanuatu. Also, intra-specific divergences up to 5.5% were observed within other onchidiid species (<xref ref-type="bibr" rid="B15">Dayrat et al. 2016</xref>). The presence of a distinct species in Vanuatu cannot be excluded but would result in splitting <italic><tp:taxon-name><tp:taxon-name-part taxon-name-part-type="genus" reg="Wallaconchis">W.</tp:taxon-name-part> <tp:taxon-name-part taxon-name-part-type="species" reg="melanesiensis">melanesiensis</tp:taxon-name-part></tp:taxon-name></italic> into three or more species, as the specimens from Papua New Guinea and Indonesia are not reciprocally monophyletic with respect to Vanuatu individuals; therefore, specimens from Vanuatu are not currently considered to be a distinct species.</p></tp:treatment-sec><tp:treatment-sec><!--Section generated to contain objects referenced in tp:taxon-treatment.--><table-wrap id="T3" position="float" orientation="portrait"><label>Table 3.</label><caption><p>Habitats where <italic><tp:taxon-name><tp:taxon-name-part taxon-name-part-type="genus" reg="Wallaconchis">Wallaconchis</tp:taxon-name-part></tp:taxon-name></italic> species occur.</p></caption><table id="TID0ERUAK" rules="all"><tbody><tr><th rowspan="1" colspan="1">Species</th><th rowspan="1" colspan="1">Mud</th><th rowspan="1" colspan="1">Coarse sand</th><th rowspan="1" colspan="1">Coral rubble</th><th rowspan="1" colspan="1">Rocks</th><th rowspan="1" colspan="1">Sandy mud</th><th rowspan="1" colspan="1">Fine sand</th></tr><tr><td rowspan="1" colspan="1">
                      <italic><tp:taxon-name><tp:taxon-name-part taxon-name-part-type="genus" reg="Wallaconchis">W.</tp:taxon-name-part> <tp:taxon-name-part taxon-name-part-type="species" reg="sinanui">sinanui</tp:taxon-name-part></tp:taxon-name></italic>
                    </td><td rowspan="1" colspan="1">✓</td><td rowspan="1" colspan="1"/><td rowspan="1" colspan="1"/><td rowspan="1" colspan="1"/><td rowspan="1" colspan="1"/><td rowspan="1" colspan="1"/></tr><tr><td rowspan="1" colspan="1">
                      <italic><tp:taxon-name><tp:taxon-name-part taxon-name-part-type="genus" reg="Wallaconchis">W.</tp:taxon-name-part> <tp:taxon-name-part taxon-name-part-type="species" reg="uncinus">uncinus</tp:taxon-name-part></tp:taxon-name></italic>
                    </td><td rowspan="1" colspan="1">✓</td><td rowspan="1" colspan="1"/><td rowspan="1" colspan="1"/><td rowspan="1" colspan="1"/><td rowspan="1" colspan="1"/><td rowspan="1" colspan="1"/></tr><tr><td rowspan="1" colspan="1">
                      <italic><tp:taxon-name><tp:taxon-name-part taxon-name-part-type="genus" reg="Wallaconchis">W.</tp:taxon-name-part> <tp:taxon-name-part taxon-name-part-type="species" reg="buetschlii">buetschlii</tp:taxon-name-part></tp:taxon-name></italic>
                    </td><td rowspan="1" colspan="1">✓</td><td rowspan="1" colspan="1">✓</td><td rowspan="1" colspan="1"/><td rowspan="1" colspan="1"/><td rowspan="1" colspan="1">✓</td><td rowspan="1" colspan="1"/></tr><tr><td rowspan="1" colspan="1">
                      <italic><tp:taxon-name><tp:taxon-name-part taxon-name-part-type="genus" reg="Wallaconchis">W.</tp:taxon-name-part> <tp:taxon-name-part taxon-name-part-type="species" reg="gracile">gracile</tp:taxon-name-part></tp:taxon-name></italic>
                    </td><td rowspan="1" colspan="1"/><td rowspan="1" colspan="1"/><td rowspan="1" colspan="1"/><td rowspan="1" colspan="1"/><td rowspan="1" colspan="1">✓</td><td rowspan="1" colspan="1"/></tr><tr><td rowspan="1" colspan="1">
                      <italic><tp:taxon-name><tp:taxon-name-part taxon-name-part-type="genus" reg="Wallaconchis">W.</tp:taxon-name-part> <tp:taxon-name-part taxon-name-part-type="species" reg="nangkauriense">nangkauriense</tp:taxon-name-part></tp:taxon-name></italic>
                    </td><td rowspan="1" colspan="1"/><td rowspan="1" colspan="1"/><td rowspan="1" colspan="1">✓</td><td rowspan="1" colspan="1"/><td rowspan="1" colspan="1"/><td rowspan="1" colspan="1"/></tr><tr><td rowspan="1" colspan="1">
                      <italic><tp:taxon-name><tp:taxon-name-part taxon-name-part-type="genus" reg="Wallaconchis">W.</tp:taxon-name-part> <tp:taxon-name-part taxon-name-part-type="species" reg="ater">ater</tp:taxon-name-part></tp:taxon-name></italic>
                    </td><td rowspan="1" colspan="1"/><td rowspan="1" colspan="1"/><td rowspan="1" colspan="1">✓</td><td rowspan="1" colspan="1"/><td rowspan="1" colspan="1"/><td rowspan="1" colspan="1"/></tr><tr><td rowspan="1" colspan="1">
                      <italic><tp:taxon-name><tp:taxon-name-part taxon-name-part-type="genus" reg="Wallaconchis">W.</tp:taxon-name-part> <tp:taxon-name-part taxon-name-part-type="species" reg="graniferum">graniferum</tp:taxon-name-part></tp:taxon-name></italic>
                    </td><td rowspan="1" colspan="1"/><td rowspan="1" colspan="1"/><td rowspan="1" colspan="1"/><td rowspan="1" colspan="1"/><td rowspan="1" colspan="1"/><td rowspan="1" colspan="1">✓</td></tr><tr><td rowspan="1" colspan="1">
                      <italic><tp:taxon-name><tp:taxon-name-part taxon-name-part-type="genus" reg="Wallaconchis">W.</tp:taxon-name-part> <tp:taxon-name-part taxon-name-part-type="species" reg="achleitneri">achleitneri</tp:taxon-name-part></tp:taxon-name></italic>
                    </td><td rowspan="1" colspan="1"/><td rowspan="1" colspan="1">✓</td><td rowspan="1" colspan="1"/><td rowspan="1" colspan="1"/><td rowspan="1" colspan="1"/><td rowspan="1" colspan="1"/></tr><tr><td rowspan="1" colspan="1">
                      <italic><tp:taxon-name><tp:taxon-name-part taxon-name-part-type="genus" reg="Wallaconchis">W.</tp:taxon-name-part> <tp:taxon-name-part taxon-name-part-type="species" reg="comendadori">comendadori</tp:taxon-name-part></tp:taxon-name></italic>
                    </td><td rowspan="1" colspan="1"/><td rowspan="1" colspan="1"/><td rowspan="1" colspan="1"/><td rowspan="1" colspan="1">✓</td><td rowspan="1" colspan="1"/><td rowspan="1" colspan="1"/></tr><tr><td rowspan="1" colspan="1">
                      <italic><tp:taxon-name><tp:taxon-name-part taxon-name-part-type="genus" reg="Wallaconchis">W.</tp:taxon-name-part> <tp:taxon-name-part taxon-name-part-type="species" reg="melanesiensis">melanesiensis</tp:taxon-name-part></tp:taxon-name></italic>
                    </td><td rowspan="1" colspan="1"/><td rowspan="1" colspan="1"/><td rowspan="1" colspan="1"/><td rowspan="1" colspan="1">✓</td><td rowspan="1" colspan="1"/><td rowspan="1" colspan="1"/></tr></tbody></table></table-wrap><table-wrap id="T5" position="float" orientation="portrait"><label>Table 5.</label><caption><p>Summary of traits that can help identify <italic><tp:taxon-name><tp:taxon-name-part taxon-name-part-type="genus" reg="Wallaconchis">Wallaconchis</tp:taxon-name-part></tp:taxon-name></italic> species. Observations between parentheses are less common. All traits may be subject to individual variation. Traits are described in detail in the corresponding species descriptions.</p></caption><table id="TID0ENSCK" rules="all"><tbody><tr><th rowspan="1" colspan="1">Species</th><th rowspan="1" colspan="1">Dorsal color</th><th rowspan="1" colspan="1">Hyponotum color</th><th rowspan="1" colspan="1">Penis</th><th rowspan="1" colspan="1">Oviduct</th></tr><tr><td rowspan="1" colspan="1">
                      <italic><tp:taxon-name><tp:taxon-name-part taxon-name-part-type="genus" reg="Wallaconchis">W.</tp:taxon-name-part> <tp:taxon-name-part taxon-name-part-type="species" reg="sinanui">sinanui</tp:taxon-name-part></tp:taxon-name></italic>
                    </td><td rowspan="1" colspan="1">Brown with dark brown mottling</td><td rowspan="1" colspan="1">Brownish-grey</td><td rowspan="1" colspan="1">Narrow, within penial sheath</td><td rowspan="1" colspan="1">Narrow</td></tr><tr><td rowspan="1" colspan="1">
                      <italic><tp:taxon-name><tp:taxon-name-part taxon-name-part-type="genus" reg="Wallaconchis">W.</tp:taxon-name-part> <tp:taxon-name-part taxon-name-part-type="species" reg="uncinus">uncinus</tp:taxon-name-part></tp:taxon-name></italic>
                    </td><td rowspan="1" colspan="1">Brown, mottle brown and orange (red, black)</td><td rowspan="1" colspan="1">Light grey, cream, light orange</td><td rowspan="1" colspan="1">Loops with curved hooks, in vestibule</td><td rowspan="1" colspan="1">Wide</td></tr><tr><td rowspan="1" colspan="1">
                      <italic><tp:taxon-name><tp:taxon-name-part taxon-name-part-type="genus" reg="Wallaconchis">W.</tp:taxon-name-part> <tp:taxon-name-part taxon-name-part-type="species" reg="buetschlii">buetschlii</tp:taxon-name-part></tp:taxon-name></italic>
                    </td><td rowspan="1" colspan="1">Grey-brown (red, yellow-brown)</td><td rowspan="1" colspan="1">Dark grey, light grey, cream</td><td rowspan="1" colspan="1">No penial sheath. Internal longitudinal ridges</td><td rowspan="1" colspan="1">Narrow, in membrane attached to body wall</td></tr><tr><td rowspan="1" colspan="1">
                      <italic><tp:taxon-name><tp:taxon-name-part taxon-name-part-type="genus" reg="Wallaconchis">W.</tp:taxon-name-part> <tp:taxon-name-part taxon-name-part-type="species" reg="gracile">gracile</tp:taxon-name-part></tp:taxon-name></italic>
                    </td><td rowspan="1" colspan="1">Brown (yellow, brown with patches of yellow, orange, or red)</td><td rowspan="1" colspan="1">Light yellow-orange</td><td rowspan="1" colspan="1">Narrow tube within penial sheath</td><td rowspan="1" colspan="1">Narrow, in membrane attached to body wall</td></tr><tr><td rowspan="1" colspan="1">
                      <italic><tp:taxon-name><tp:taxon-name-part taxon-name-part-type="genus" reg="Wallaconchis">W.</tp:taxon-name-part> <tp:taxon-name-part taxon-name-part-type="species" reg="nangkauriense">nangkauriense</tp:taxon-name-part></tp:taxon-name></italic>
                    </td><td rowspan="1" colspan="1">Extremely variable: grey, red, yellow, black, orange, brown, green</td><td rowspan="1" colspan="1">Light grey, cream (dark grey, white)</td><td rowspan="1" colspan="1">Narrow tube within vestibule</td><td rowspan="1" colspan="1">Extremely long, slightly narrow</td></tr><tr><td rowspan="1" colspan="1">
                      <italic><tp:taxon-name><tp:taxon-name-part taxon-name-part-type="genus" reg="Wallaconchis">W.</tp:taxon-name-part> <tp:taxon-name-part taxon-name-part-type="species" reg="ater">ater</tp:taxon-name-part></tp:taxon-name></italic>
                    </td><td rowspan="1" colspan="1">Extremely variable: grey, red, yellow, black, brown, green</td><td rowspan="1" colspan="1">Grey, cream, yellow-grey, yellow-orange</td><td rowspan="1" colspan="1">Loops form a coil in vestibule</td><td rowspan="1" colspan="1">Wide</td></tr><tr><td rowspan="1" colspan="1">
                      <italic><tp:taxon-name><tp:taxon-name-part taxon-name-part-type="genus" reg="Wallaconchis">W.</tp:taxon-name-part> <tp:taxon-name-part taxon-name-part-type="species" reg="graniferum">graniferum</tp:taxon-name-part></tp:taxon-name></italic>
                    </td><td rowspan="1" colspan="1">Brown, orange, yellow</td><td rowspan="1" colspan="1">Beige-orange, cream or white</td><td rowspan="1" colspan="1">Bears straight hooks, in vestibule</td><td rowspan="1" colspan="1">Wide</td></tr><tr><td rowspan="1" colspan="1">
                      <italic><tp:taxon-name><tp:taxon-name-part taxon-name-part-type="genus" reg="Wallaconchis">W.</tp:taxon-name-part> <tp:taxon-name-part taxon-name-part-type="species" reg="achleitneri">achleitneri</tp:taxon-name-part></tp:taxon-name></italic>
                    </td><td rowspan="1" colspan="1">Brown-grey</td><td rowspan="1" colspan="1">Light yellow-grey</td><td rowspan="1" colspan="1">Narrow, within vestibule</td><td rowspan="1" colspan="1">Slightly narrow</td></tr><tr><td rowspan="1" colspan="1">
                      <italic><tp:taxon-name><tp:taxon-name-part taxon-name-part-type="genus" reg="Wallaconchis">W.</tp:taxon-name-part> <tp:taxon-name-part taxon-name-part-type="species" reg="comendadori">comendadori</tp:taxon-name-part></tp:taxon-name></italic>
                    </td><td rowspan="1" colspan="1">Brown, black (with patches brown, yellow, grey, red, black)</td><td rowspan="1" colspan="1">Yellow-orange, grey, or both</td><td rowspan="1" colspan="1">Narrow, within penial sheath</td><td rowspan="1" colspan="1">Narrow</td></tr><tr><td rowspan="1" colspan="1">
                      <italic><tp:taxon-name><tp:taxon-name-part taxon-name-part-type="genus" reg="Wallaconchis">W.</tp:taxon-name-part> <tp:taxon-name-part taxon-name-part-type="species" reg="melanesiensis">melanesiensis</tp:taxon-name-part></tp:taxon-name></italic>
                    </td><td rowspan="1" colspan="1">Grey, black (red-black), brown</td><td rowspan="1" colspan="1">Light grey, bluish-grey</td><td rowspan="1" colspan="1">Narrow, within penial sheath</td><td rowspan="1" colspan="1">Narrow</td></tr></tbody></table></table-wrap><table-wrap id="T4" position="float" orientation="portrait"><label>Table 4.</label><caption><p>Radular forumulae in <italic><tp:taxon-name><tp:taxon-name-part taxon-name-part-type="genus" reg="Wallaconchis">Wallaconchis</tp:taxon-name-part></tp:taxon-name></italic> species.</p></caption><table id="TID0ENNBK" rules="all"><tbody><tr><th rowspan="1" colspan="1">Species</th><th rowspan="1" colspan="1">Radular formula</th><th rowspan="1" colspan="1">Specimen size (length, in mm)</th><th rowspan="1" colspan="1">Catalog Numbers</th><th rowspan="1" colspan="1">DNA extraction number</th></tr><tr><td rowspan="3" colspan="1">
                      <italic><tp:taxon-name><tp:taxon-name-part taxon-name-part-type="genus" reg="Wallaconchis">W.</tp:taxon-name-part> <tp:taxon-name-part taxon-name-part-type="species" reg="sinanui">sinanui</tp:taxon-name-part></tp:taxon-name></italic>
                    </td><td rowspan="1" colspan="1">36 × (50-1-50)</td><td rowspan="1" colspan="1">11</td><td rowspan="1" colspan="1">
                      <abbrev xmlns:xlink="http://www.w3.org/1999/xlink" content-type="institution" xlink:title="Universitas Malikussaleh, North Aceh, Sumatra, Indonesia" id="ABBRID0EO6BK" xlink:type="simple">UMIZ</abbrev> 00059</td><td rowspan="1" colspan="1">5844</td></tr><tr><td rowspan="1" colspan="1">34 × (50-1-50)</td><td rowspan="1" colspan="1">9</td><td rowspan="1" colspan="1">
                      <abbrev xmlns:xlink="http://www.w3.org/1999/xlink" content-type="institution" xlink:title="Universitas Malikussaleh, North Aceh, Sumatra, Indonesia" id="ABBRID0EBACK" xlink:type="simple">UMIZ</abbrev> 00059</td><td rowspan="1" colspan="1">5845</td></tr><tr><td rowspan="1" colspan="1">37 × (50-1-50)</td><td rowspan="1" colspan="1">7</td><td rowspan="1" colspan="1">
                      <abbrev xmlns:xlink="http://www.w3.org/1999/xlink" content-type="institution" xlink:title="Universitas Malikussaleh, North Aceh, Sumatra, Indonesia" id="ABBRID0EUACK" xlink:type="simple">UMIZ</abbrev> 00059</td><td rowspan="1" colspan="1">5846</td></tr><tr><td rowspan="3" colspan="1">
                      <italic><tp:taxon-name><tp:taxon-name-part taxon-name-part-type="genus" reg="Wallaconchis">W.</tp:taxon-name-part> <tp:taxon-name-part taxon-name-part-type="species" reg="uncinus">uncinus</tp:taxon-name-part></tp:taxon-name></italic>
                    </td><td rowspan="1" colspan="1">59 × (85-1-85)</td><td rowspan="1" colspan="1">28</td><td rowspan="1" colspan="1">
                      <abbrev xmlns:xlink="http://www.w3.org/1999/xlink" content-type="institution" xlink:title="Universitas Malikussaleh, North Aceh, Sumatra, Indonesia" id="ABBRID0EWBCK" xlink:type="simple">UMIZ</abbrev> 00007</td><td rowspan="1" colspan="1">2843</td></tr><tr><td rowspan="1" colspan="1">48 × (65-1-65)</td><td rowspan="1" colspan="1">15</td><td rowspan="1" colspan="1">
                      <abbrev xmlns:xlink="http://www.w3.org/1999/xlink" content-type="institution" xlink:title="Universitas Malikussaleh, North Aceh, Sumatra, Indonesia" id="ABBRID0EJCCK" xlink:type="simple">UMIZ</abbrev> 00008</td><td rowspan="1" colspan="1">3138</td></tr><tr><td rowspan="1" colspan="1">74 × (95-1-95)</td><td rowspan="1" colspan="1">40</td><td rowspan="1" colspan="1">
                      <abbrev xmlns:xlink="http://www.w3.org/1999/xlink" content-type="institution" xlink:title="Universitas Malikussaleh, North Aceh, Sumatra, Indonesia" id="ABBRID0E3CCK" xlink:type="simple">UMIZ</abbrev> 00011</td><td rowspan="1" colspan="1">5079</td></tr><tr><td rowspan="3" colspan="1">
                      <italic><tp:taxon-name><tp:taxon-name-part taxon-name-part-type="genus" reg="Wallaconchis">W.</tp:taxon-name-part> <tp:taxon-name-part taxon-name-part-type="species" reg="buetschlii">buetschlii</tp:taxon-name-part></tp:taxon-name></italic>
                    </td><td rowspan="1" colspan="1">58 × (85-1-85)</td><td rowspan="1" colspan="1">31</td><td rowspan="1" colspan="1">
                      <abbrev xmlns:xlink="http://www.w3.org/1999/xlink" content-type="institution" xlink:title="Universitas Malikussaleh, North Aceh, Sumatra, Indonesia" id="ABBRID0E5DCK" xlink:type="simple">UMIZ</abbrev> 00021</td><td rowspan="1" colspan="1">2120</td></tr><tr><td rowspan="1" colspan="1">71 × (105-1-105)</td><td rowspan="1" colspan="1">42</td><td rowspan="1" colspan="1">
                      <abbrev xmlns:xlink="http://www.w3.org/1999/xlink" content-type="institution" xlink:title="Museum of Tropical Queensland, Townsville, Queensland, Australia" id="ABBRID0ERECK" xlink:type="simple">MTQ</abbrev> st100</td><td rowspan="1" colspan="1">2554</td></tr><tr><td rowspan="1" colspan="1">42 × (70-1-70)</td><td rowspan="1" colspan="1">16</td><td rowspan="1" colspan="1">
                      <abbrev xmlns:xlink="http://www.w3.org/1999/xlink" content-type="institution" xlink:title="Museum of Tropical Queensland, Townsville, Queensland, Australia" id="ABBRID0EEFCK" xlink:type="simple">MTQ</abbrev> st100</td><td rowspan="1" colspan="1">2555</td></tr><tr><td rowspan="3" colspan="1">
                      <italic><tp:taxon-name><tp:taxon-name-part taxon-name-part-type="genus" reg="Wallaconchis">W.</tp:taxon-name-part> <tp:taxon-name-part taxon-name-part-type="species" reg="gracile">gracile</tp:taxon-name-part></tp:taxon-name></italic>
                    </td><td rowspan="1" colspan="1">50 × (85-1-85)</td><td rowspan="1" colspan="1">22</td><td rowspan="1" colspan="1">
                      <abbrev xmlns:xlink="http://www.w3.org/1999/xlink" content-type="institution" xlink:title="Universitas Malikussaleh, North Aceh, Sumatra, Indonesia" id="ABBRID0EGGCK" xlink:type="simple">UMIZ</abbrev> 00056</td><td rowspan="1" colspan="1">N/A</td></tr><tr><td rowspan="1" colspan="1">44 × (75-1-75)</td><td rowspan="1" colspan="1">17</td><td rowspan="1" colspan="1">
                      <abbrev xmlns:xlink="http://www.w3.org/1999/xlink" content-type="institution" xlink:title="Universitas Malikussaleh, North Aceh, Sumatra, Indonesia" id="ABBRID0EZGCK" xlink:type="simple">UMIZ</abbrev> 00056</td><td rowspan="1" colspan="1">3106</td></tr><tr><td rowspan="1" colspan="1">51 × (65-1-65)</td><td rowspan="1" colspan="1">24</td><td rowspan="1" colspan="1">
                      <abbrev xmlns:xlink="http://www.w3.org/1999/xlink" content-type="institution" xlink:title="National Museum of the Philippines, Manila, Philippines" id="ABBRID0EMHCK" xlink:type="simple">PNM</abbrev> 041231</td><td rowspan="1" colspan="1">3652</td></tr><tr><td rowspan="3" colspan="1">
                      <italic><tp:taxon-name><tp:taxon-name-part taxon-name-part-type="genus" reg="Wallaconchis">W.</tp:taxon-name-part> <tp:taxon-name-part taxon-name-part-type="species" reg="nangkauriense">nangkauriense</tp:taxon-name-part></tp:taxon-name></italic>
                    </td><td rowspan="1" colspan="1">74 × (100-1-100)</td><td rowspan="1" colspan="1">42</td><td rowspan="1" colspan="1">
                      <abbrev xmlns:xlink="http://www.w3.org/1999/xlink" content-type="institution" xlink:title="Universitas Malikussaleh, North Aceh, Sumatra, Indonesia" id="ABBRID0EOICK" xlink:type="simple">UMIZ</abbrev> 00012</td><td rowspan="1" colspan="1">N/A</td></tr><tr><td rowspan="1" colspan="1">59 × (80-1-80)</td><td rowspan="1" colspan="1">18</td><td rowspan="1" colspan="1">
                      <abbrev xmlns:xlink="http://www.w3.org/1999/xlink" content-type="institution" xlink:title="Universitas Malikussaleh, North Aceh, Sumatra, Indonesia" id="ABBRID0EBJCK" xlink:type="simple">UMIZ</abbrev> 00020</td><td rowspan="1" colspan="1">3129</td></tr><tr><td rowspan="1" colspan="1">74 × (105-1-105)</td><td rowspan="1" colspan="1">28</td><td rowspan="1" colspan="1">
                      <abbrev xmlns:xlink="http://www.w3.org/1999/xlink" content-type="institution" xlink:title="National Museum of the Philippines, Manila, Philippines" id="ABBRID0EUJCK" xlink:type="simple">PNM</abbrev> 041206</td><td rowspan="1" colspan="1">3276</td></tr><tr><td rowspan="3" colspan="1">
                      <italic><tp:taxon-name><tp:taxon-name-part taxon-name-part-type="genus" reg="Wallaconchis">W.</tp:taxon-name-part> <tp:taxon-name-part taxon-name-part-type="species" reg="ater">ater</tp:taxon-name-part></tp:taxon-name></italic> unit #1</td><td rowspan="1" colspan="1">71 × (113-1-113)</td><td rowspan="1" colspan="1">33</td><td rowspan="1" colspan="1">
                      <abbrev xmlns:xlink="http://www.w3.org/1999/xlink" content-type="institution" xlink:title="Universitas Malikussaleh, North Aceh, Sumatra, Indonesia" id="ABBRID0EWKCK" xlink:type="simple">UMIZ</abbrev> 00038</td><td rowspan="1" colspan="1">2283</td></tr><tr><td rowspan="1" colspan="1">67 × (96-1-96)</td><td rowspan="1" colspan="1">25</td><td rowspan="1" colspan="1">
                      <abbrev xmlns:xlink="http://www.w3.org/1999/xlink" content-type="institution" xlink:title="Universitas Malikussaleh, North Aceh, Sumatra, Indonesia" id="ABBRID0EJLCK" xlink:type="simple">UMIZ</abbrev> 00039</td><td rowspan="1" colspan="1">2330</td></tr><tr><td rowspan="1" colspan="1">43 × (55-1-55)</td><td rowspan="1" colspan="1">17</td><td rowspan="1" colspan="1">
                      <abbrev xmlns:xlink="http://www.w3.org/1999/xlink" content-type="institution" xlink:title="Universitas Malikussaleh, North Aceh, Sumatra, Indonesia" id="ABBRID0E3LCK" xlink:type="simple">UMIZ</abbrev> 00041</td><td rowspan="1" colspan="1">2939</td></tr><tr><td rowspan="3" colspan="1">
                      <italic><tp:taxon-name><tp:taxon-name-part taxon-name-part-type="genus" reg="Wallaconchis">W.</tp:taxon-name-part> <tp:taxon-name-part taxon-name-part-type="species" reg="ater">ater</tp:taxon-name-part></tp:taxon-name></italic> unit #2</td><td rowspan="1" colspan="1">65 × (90-1-90)</td><td rowspan="1" colspan="1">29</td><td rowspan="1" colspan="1">
                      <abbrev xmlns:xlink="http://www.w3.org/1999/xlink" content-type="institution" xlink:title="Universitas Malikussaleh, North Aceh, Sumatra, Indonesia" id="ABBRID0E5MCK" xlink:type="simple">UMIZ</abbrev> 00050</td><td rowspan="1" colspan="1">2220</td></tr><tr><td rowspan="1" colspan="1">55 × (80-1-80)</td><td rowspan="1" colspan="1">22</td><td rowspan="1" colspan="1">
                      <abbrev xmlns:xlink="http://www.w3.org/1999/xlink" content-type="institution" xlink:title="Universitas Malikussaleh, North Aceh, Sumatra, Indonesia" id="ABBRID0ERNCK" xlink:type="simple">UMIZ</abbrev> 00053</td><td rowspan="1" colspan="1">3137</td></tr><tr><td rowspan="1" colspan="1">60 × (90-1-90)</td><td rowspan="1" colspan="1">30</td><td rowspan="1" colspan="1">
                      <abbrev xmlns:xlink="http://www.w3.org/1999/xlink" content-type="institution" xlink:title="National Museum of the Philippines, Manila, Philippines" id="ABBRID0EEOCK" xlink:type="simple">PNM</abbrev> 041222</td><td rowspan="1" colspan="1">3270</td></tr><tr><td rowspan="3" colspan="1">
                      <italic><tp:taxon-name><tp:taxon-name-part taxon-name-part-type="genus" reg="Wallaconchis">W.</tp:taxon-name-part> <tp:taxon-name-part taxon-name-part-type="species" reg="graniferum">graniferum</tp:taxon-name-part></tp:taxon-name></italic> unit #1</td><td rowspan="1" colspan="1">64 × (105-1-105)</td><td rowspan="1" colspan="1">46</td><td rowspan="1" colspan="1">
                      <abbrev xmlns:xlink="http://www.w3.org/1999/xlink" content-type="institution" xlink:title="National Museum of the Philippines, Manila, Philippines" id="ABBRID0EGPCK" xlink:type="simple">PNM</abbrev> 041227</td><td rowspan="1" colspan="1">3163</td></tr><tr><td rowspan="1" colspan="1">60 × (95-1-95)</td><td rowspan="1" colspan="1">28</td><td rowspan="1" colspan="1">
                      <abbrev xmlns:xlink="http://www.w3.org/1999/xlink" content-type="institution" xlink:title="National Museum of the Philippines, Manila, Philippines" id="ABBRID0EZPCK" xlink:type="simple">PNM</abbrev> 041228</td><td rowspan="1" colspan="1">3636</td></tr><tr><td rowspan="1" colspan="1">59 × (95-1-95)</td><td rowspan="1" colspan="1">18</td><td rowspan="1" colspan="1">
                      <abbrev xmlns:xlink="http://www.w3.org/1999/xlink" content-type="institution" xlink:title="National Museum of the Philippines, Manila, Philippines" id="ABBRID0EMQCK" xlink:type="simple">PNM</abbrev> 041228</td><td rowspan="1" colspan="1">5760</td></tr><tr><td rowspan="2" colspan="1">
                      <italic><tp:taxon-name><tp:taxon-name-part taxon-name-part-type="genus" reg="Wallaconchis">W.</tp:taxon-name-part> <tp:taxon-name-part taxon-name-part-type="species" reg="graniferum">graniferum</tp:taxon-name-part></tp:taxon-name></italic> unit #2</td><td rowspan="1" colspan="1">60 × (85-1-85)</td><td rowspan="1" colspan="1">26</td><td rowspan="1" colspan="1">
                      <abbrev xmlns:xlink="http://www.w3.org/1999/xlink" content-type="institution" xlink:title="National Museum of the Philippines, Manila, Philippines" id="ABBRID0EORCK" xlink:type="simple">PNM</abbrev> 041228</td><td rowspan="1" colspan="1">3638</td></tr><tr><td rowspan="1" colspan="1">58 × (85-1-85)</td><td rowspan="1" colspan="1">16</td><td rowspan="1" colspan="1">
                      <abbrev xmlns:xlink="http://www.w3.org/1999/xlink" content-type="institution" xlink:title="National Museum of the Philippines, Manila, Philippines" id="ABBRID0EBSCK" xlink:type="simple">PNM</abbrev> 041228</td><td rowspan="1" colspan="1">5762</td></tr><tr><td rowspan="3" colspan="1">
                      <italic><tp:taxon-name><tp:taxon-name-part taxon-name-part-type="genus" reg="Wallaconchis">W.</tp:taxon-name-part> <tp:taxon-name-part taxon-name-part-type="species" reg="achleitneri">achleitneri</tp:taxon-name-part></tp:taxon-name></italic>
                    </td><td rowspan="1" colspan="1">37 × (70-1-70)</td><td rowspan="1" colspan="1">14</td><td rowspan="1" colspan="1">
                      <abbrev xmlns:xlink="http://www.w3.org/1999/xlink" content-type="institution" xlink:title="Museum of Tropical Queensland, Townsville, Queensland, Australia" id="ABBRID0EDTCK" xlink:type="simple">MTQ</abbrev> st117</td><td rowspan="1" colspan="1">N/A</td></tr><tr><td rowspan="1" colspan="1">38 × (65-1-65)</td><td rowspan="1" colspan="1">8</td><td rowspan="1" colspan="1">
                      <abbrev xmlns:xlink="http://www.w3.org/1999/xlink" content-type="institution" xlink:title="Museum of Tropical Queensland, Townsville, Queensland, Australia" id="ABBRID0EWTCK" xlink:type="simple">MTQ</abbrev> st117</td><td rowspan="1" colspan="1">3535</td></tr><tr><td rowspan="1" colspan="1">36 × (60-1-60)</td><td rowspan="1" colspan="1">7</td><td rowspan="1" colspan="1">
                      <abbrev xmlns:xlink="http://www.w3.org/1999/xlink" content-type="institution" xlink:title="Museum of Tropical Queensland, Townsville, Queensland, Australia" id="ABBRID0EJUCK" xlink:type="simple">MTQ</abbrev> st117</td><td rowspan="1" colspan="1">3534</td></tr><tr><td rowspan="3" colspan="1">
                      <italic><tp:taxon-name><tp:taxon-name-part taxon-name-part-type="genus" reg="Wallaconchis">W.</tp:taxon-name-part> <tp:taxon-name-part taxon-name-part-type="species" reg="comendadori">comendadori</tp:taxon-name-part></tp:taxon-name></italic>
                    </td><td rowspan="1" colspan="1">47 × (95-1-95)</td><td rowspan="1" colspan="1">7</td><td rowspan="1" colspan="1">
                      <abbrev xmlns:xlink="http://www.w3.org/1999/xlink" content-type="institution" xlink:title="Universitas Malikussaleh, North Aceh, Sumatra, Indonesia" id="ABBRID0ELVCK" xlink:type="simple">UMIZ</abbrev> 00061</td><td rowspan="1" colspan="1">3539</td></tr><tr><td rowspan="1" colspan="1">52 × (115-1-115)</td><td rowspan="1" colspan="1">18</td><td rowspan="1" colspan="1">
                      <abbrev xmlns:xlink="http://www.w3.org/1999/xlink" content-type="institution" xlink:title="Universitas Malikussaleh, North Aceh, Sumatra, Indonesia" id="ABBRID0E5VCK" xlink:type="simple">UMIZ</abbrev> 00063</td><td rowspan="1" colspan="1">2985</td></tr><tr><td rowspan="1" colspan="1">51 × (105-1-105)</td><td rowspan="1" colspan="1">22</td><td rowspan="1" colspan="1">
                      <abbrev xmlns:xlink="http://www.w3.org/1999/xlink" content-type="institution" xlink:title="National Museum of the Philippines, Manila, Philippines" id="ABBRID0ERWCK" xlink:type="simple">PNM</abbrev> 041234</td><td rowspan="1" colspan="1">3385</td></tr><tr><td rowspan="3" colspan="1">
                      <italic><tp:taxon-name><tp:taxon-name-part taxon-name-part-type="genus" reg="Wallaconchis">W.</tp:taxon-name-part> <tp:taxon-name-part taxon-name-part-type="species" reg="melanesiensis">melanesiensis</tp:taxon-name-part></tp:taxon-name></italic> unit #1</td><td rowspan="1" colspan="1">58 × (130-1-130)</td><td rowspan="1" colspan="1">13</td><td rowspan="1" colspan="1">
                      <abbrev xmlns:xlink="http://www.w3.org/1999/xlink" content-type="institution" xlink:title="Universitas Malikussaleh, North Aceh, Sumatra, Indonesia" id="ABBRID0ETXCK" xlink:type="simple">UMIZ</abbrev> 00068</td><td rowspan="1" colspan="1">2733</td></tr><tr><td rowspan="1" colspan="1">68 × (175-1-175)</td><td rowspan="1" colspan="1">43</td><td rowspan="1" colspan="1">
                      <abbrev xmlns:xlink="http://www.w3.org/1999/xlink" content-type="institution" xlink:title="Universitas Malikussaleh, North Aceh, Sumatra, Indonesia" id="ABBRID0EGYCK" xlink:type="simple">UMIZ</abbrev> 00068</td><td rowspan="1" colspan="1">2735</td></tr><tr><td rowspan="1" colspan="1">62 × (105-1-105)</td><td rowspan="1" colspan="1">23</td><td rowspan="1" colspan="1">
                      <abbrev xmlns:xlink="http://www.w3.org/1999/xlink" content-type="institution" xlink:title="Universitas Malikussaleh, North Aceh, Sumatra, Indonesia" id="ABBRID0EZYCK" xlink:type="simple">UMIZ</abbrev> 00069</td><td rowspan="1" colspan="1">5132</td></tr><tr><td rowspan="1" colspan="1">
                      <italic><tp:taxon-name><tp:taxon-name-part taxon-name-part-type="genus" reg="Wallaconchis">W.</tp:taxon-name-part> <tp:taxon-name-part taxon-name-part-type="species" reg="melanesiensis">melanesiensis</tp:taxon-name-part></tp:taxon-name></italic> unit #2</td><td rowspan="1" colspan="1">47 × (150-1-150)</td><td rowspan="1" colspan="1">27</td><td rowspan="1" colspan="1">
                      <abbrev xmlns:xlink="http://www.w3.org/1999/xlink" content-type="institution" xlink:title="Universitas Malikussaleh, North Aceh, Sumatra, Indonesia" id="ABBRID0E2ZCK" xlink:type="simple">UMIZ</abbrev> 00070</td><td rowspan="1" colspan="1">2963</td></tr></tbody></table></table-wrap></tp:treatment-sec><ref-list><ref id="B31"><mixed-citation xmlns:xlink="http://www.w3.org/1999/xlink" xlink:type="simple">
          <person-group><name name-style="western"><surname>Lesson</surname><given-names>RP</given-names></name></person-group> (<year>1826–1830</year>) Voyage autour du Monde executé par ordre du roi sur la corvette de Sa Majesté la Coquille pendant les années 1822, 1823, 1824 et 1825 sous le ministère de S. E. M. Le Marquis de Clermont-Tonnerre, et publié sous les auspices de Son Excellence M. Le Cte de Chabrol, Ministre de la Marine et des Colonies par L. I. Duperrey. Zoologie, Tome Second, 1<sup>ère</sup> partie [1830], Atlas [1826]. Arthus Bertrand, Paris, 2 vols. [vol. 1, 471 pp.; vol. 2, 16 pls]</mixed-citation></ref><ref id="B26"><mixed-citation xmlns:xlink="http://www.w3.org/1999/xlink" xlink:type="simple">
          <person-group><name name-style="western"><surname>Hoffmann</surname><given-names>H</given-names></name></person-group> (<year>1928</year>) <article-title>Zur Kenntnis der Oncidiiden.</article-title> <source>Zoologische Jahrbücher (Jena)</source> <volume>55</volume>: <fpage>29</fpage>–<lpage>118</lpage>.</mixed-citation></ref><ref id="B30"><mixed-citation xmlns:xlink="http://www.w3.org/1999/xlink" xlink:type="simple">
          <person-group><name name-style="western"><surname>Labbé</surname><given-names>A</given-names></name></person-group> (<year>1934</year>) <article-title>Les Silicodermés (Labbé) du Muséum d’Histoire Naturelle de Paris. Première partie: Classification, formes nouvelles ou peu connues.</article-title> <source>Annales de l’Institut Océanographique de Monaco</source> <volume>14</volume>: <fpage>173</fpage>–<lpage>246</lpage>.</mixed-citation></ref><ref id="B15"><mixed-citation xmlns:xlink="http://www.w3.org/1999/xlink" xlink:type="simple">
          <person-group><name name-style="western"><surname>Dayrat</surname><given-names>B</given-names></name><name name-style="western"><surname>Goulding</surname><given-names>TC</given-names></name><name name-style="western"><surname>Apte</surname><given-names>D</given-names></name><name name-style="western"><surname>Bhave</surname><given-names>V</given-names></name><name name-style="western"><surname>Comendador</surname><given-names>J</given-names></name><name name-style="western"><surname>Quang</surname><given-names>NX</given-names></name><name name-style="western"><surname>Tan</surname><given-names>SK</given-names></name><name name-style="western"><surname>Tan</surname><given-names>SH</given-names></name></person-group> (<year>2016</year>) <article-title>Integrative taxonomy of the genus <italic><tp:taxon-name><tp:taxon-name-part taxon-name-part-type="genus">Onchidium</tp:taxon-name-part></tp:taxon-name></italic> Buchannan, 1800 (<tp:taxon-name><tp:taxon-name-part taxon-name-part-type="phylum">Mollusca</tp:taxon-name-part></tp:taxon-name>: <tp:taxon-name><tp:taxon-name-part taxon-name-part-type="class">Gastropoda</tp:taxon-name-part></tp:taxon-name>: <tp:taxon-name><tp:taxon-name-part taxon-name-part-type="infraclass">Pulmonata</tp:taxon-name-part></tp:taxon-name>: <tp:taxon-name><tp:taxon-name-part taxon-name-part-type="family">Onchidiidae</tp:taxon-name-part></tp:taxon-name>).</article-title> <source>ZooKeys</source> <volume>636</volume>: <fpage>1</fpage>–<lpage>40</lpage>. <ext-link xlink:type="simple" ext-link-type="doi" xlink:href="10.3897/zookeys.636.8879">https://doi.org/10.3897/zookeys.636.8879</ext-link></mixed-citation></ref></ref-list></tp:taxon-treatment>
